# Supplementary material for: Using mice from different breeding sites fails to improve replicability of results from single-laboratory studies
Source: Lab Anim (NY). 2023 Dec 27;53(1):18–22. doi: 10.1038/s41684-023-01307-w (PMC10766513; doi:10.1038/s41684-023-01307-w)
Supplement: Supplementary file 3 — A data file containing raw data for all tables and figures. This file serves as the foundation for all analyses. [file 41684_2023_1307_MOESM3_ESM.xlsx]

## Sheet: data Jaric et al
LAB_BATCH	CAGE_ID	MOUSE_ID	BREEDER_ID	LAB_CATEGORY	RACK_POSITION	ORIGINAL_CAGE_ID	DAY	BODYWEIGHT_SAC	TESTING_BATCH	RELATIVE_ADRENALWEIGHT	EPM_TTD	EPM_OAE	EPM_OAT	TOTALPROTEIN	ALBUMIN	GLOBULINE	KREATININ	ALAT_GPT	ASAT_GOT	BILIRUBIN	GLUCOSE	TRIGLYZERIDE
1	Cage 1	1A	Envigo2	Het	{1, 1}	Envigo RccHSd Cage 2	Day2	29.4	Day2	11.904761904761905	1555.62	17.	60.96	33.1	23.4	9.7	13	67	283.	0.7	9.63	0.92
1	Cage 1	1B	Envigo2	Het	{1, 1}	Envigo RccHSd Cage 2	Day2	26.8	Day2	9.328358208955224	1018.8	18.	66.76	31.3	25.6	5.7	14	27	79.	0.6	8.98	1.61
1	Cage 2	2A	CrlUK	Het	{1, 2}	CRL UK Cage 1	Day1	25.3	Day1	11.857707509881422	1753.47	19.	86.92	30.2	22.2	8	12	60.	266.	0.1	8.7	0.59
1	Cage 2	2B	CrlUK	Het	{1, 2}	CRL UK Cage 1	Day1	23.8	Day1	10.504201680672269	1557.97	20.	184.68	23.6	17.9	5.7	12	142	246.	0	11.35	0.58
1	Cage 3	3A	Janvier	Hom	{1, 3}	Janvier Cage 2	Day1	29.8	Day1	10.06711409395973	1265.65	23.	70.64	31.3	24.8	6.5	15	170	80.	0.2	10.22	1.05
1	Cage 3	3B	Janvier	Hom	{1, 3}	Janvier Cage 2	Day1	30.	Day1	11.666666666666668	1289.84	10.	60.08	39.6	26.8	12.8	11	130	184.	0.9	12.41	1.54
1	Cage 4	4A	CrlFRA	Het	{1, 4}	CRL France Cage 1	Day2	28.3	Day2	10.600706713780918	1599.45	15.	75.8	31.1	26.3	4.8	14	91	180.	0.4	9.92	0.98
1	Cage 4	4B	CrlFRA	Het	{1, 4}	CRL France Cage 1	Day2	26.1	Day2	9.578544061302681	1515.62	21.	82.2	32.4	25	7.4	13	123	246.	0.3	8.41	1.18
1	Cage 5	5A	Janvier	Hom	{1, 5}	Janvier Cage 3	Day2	27.5	Day2	9.09090909090909	1094.17	16.	64.32	35.1	23.9	11.2	9	47	172.	1.1	11.46	0.78
1	Cage 5	5B	Janvier	Hom	{1, 5}	Janvier Cage 3	Day2	27.4	Day2	9.124087591240876	1241.44	13.	109.8	28.4	22.6	5.8	15	249	233.	0.4	12.82	0.7
1	Cage 6	6A	CrlUK	Het	{2, 1}	CRL UK Cage 3	Day1	27.2	Day1	11.029411764705882	1589.74	27.	169.04	28	24.2	3.8	15	21	120.	1	6.97	0.42
1	Cage 6	6B	CrlUK	Het	{2, 1}	CRL UK Cage 3	Day1	26.1	Day1	9.578544061302681	1228.49	9.	63.4	41.9	32.4	9.5	19	26	154.	1.9	11.23	0.71
1	Cage 7	7A	Janvier	Hom	{2, 2}	Janvier Cage 8	Day1	27.5	Day1	12.727272727272727	1520.92	26.	138.28	35.6	28.4	7.2	15	53.	137.	1.2	8.4	0.97
1	Cage 7	7B	Janvier	Hom	{2, 2}	Janvier Cage 8	Day1	27.2	Day1	9.191176470588236	1144.15	11.	171.16	28.7	21	7.7	9	68	208.	0.3	9.63	0.61
1	Cage 8	8A	Janvier	Hom	{2, 3}	Janvier Cage 11	Day1	29.	Day1	10.344827586206897	3423.85	31.	55.88	26.4	20.8	5.6	14	51	143.	0.1	8.86	1.03
1	Cage 8	8B	Janvier	Hom	{2, 3}	Janvier Cage 11	Day1	26.9	Day1	7.434944237918216	699.306	10.	275.72	28.3	24.1	4.2	12	24	113.	0.7	9.59	1.01
1	Cage 10	10A	Envigo2	Het	{2, 5}	Envigo RccHSd Cage 3	Day1	30.6	Day1	6.5359477124183005	983.863	8.	61.52	42.2	30.7	11.5	18	147	321.	1	14.3	1.64
1	Cage 10	10B	Envigo2	Het	{2, 5}	Envigo RccHSd Cage 3	Day1	29.1	Day1	10.309278350515463	1401.9	13.	55.96	31.7	25.4	6.3	12	28	199.	0.5	9.1	0.62
1	Cage 11	11A	Janvier	Hom	{3, 1}	Janvier Cage 7	Day1	30.4	Day1	11.513157894736842	850.235	16.	39.36	35.7	24.4	11.3	15	28.	205.	1	13.18	1.08
1	Cage 11	11B	Janvier	Hom	{3, 1}	Janvier Cage 7	Day1	27.1	Day1	9.225092250922508	1337.69	13.	46.48	25.6	22	3.6	14	87	349.	0.6	11.66	0.88
1	Cage 12	12A	Janvier	Hom	{3, 2}	Janvier Cage 6	Day2	31.8	Day2	9.433962264150944	816.463	7.	99.64	37.2	28.5	8.7	11	51	570.	1.8	12.43	0.77
1	Cage 12	12B	Janvier	Hom	{3, 2}	Janvier Cage 6	Day2	30.2	Day2	8.278145695364238	1300.05	10.	30.84	30.2	23.4	6.8	14	18	117.	0.4	11.62	0.94
1	Cage 13	13A	Envigo2	Het	{3, 3}	Envigo RccHSd Cage 1	Day2	29.5	Day2	8.47457627118644	1488.52	17.	104.36	34.3	26.2	8.1	15	26.	86.	0	9.01	1.46
1	Cage 13	13B	Envigo2	Het	{3, 3}	Envigo RccHSd Cage 1	Day2	33.3	Day2	10.51051051051051	1351.09	11.	71.4	41.5	25.5	16	9	42.	289.	0.9	11.45	1.83
1	Cage 14	14A	Envigo1	Het	{3, 4}	Envigo Ola HSd Cage 3	Day1	31.2	Day1	8.012820512820513	3159.27	12.	43.48	44.5	32.5	12	15	38.	250.	0.7	15.05	1.41
1	Cage 14	14B	Envigo1	Het	{3, 4}	Envigo Ola HSd Cage 3	Day1	27.	Day1	7.407407407407407	953.719	14.	136.56	29.1	23	6.1	18	291	178.	0.2	10.56	0.84
1	Cage 15	15A	CrlFRA	Het	{3, 5}	CRL France Cage 3	Day1	28.3	Day1	8.833922261484098	1112.29	13.	44.4	24.9	21.7	3.2	11	91.	151.	0.2	9.98	0.95
1	Cage 15	15B	CrlFRA	Het	{3, 5}	CRL France Cage 3	Day1	28.5	Day1	10.526315789473685	1211.57	14.	69.92	32	24.7	7.3	13	22	185.	0.6	10.82	0.98
1	Cage 16	16A	Envigo1	Het	{4, 1}	Envigo Ola HSd Cage 1	Day2	28.2	Day2	14.184397163120568	886.395	7.	18.24	30.5	23.8	6.7	12	207.	214.	0.4	8.65	0.69
1	Cage 16	16B	Envigo1	Het	{4, 1}	Envigo Ola HSd Cage 1	Day2	30.1	Day2	6.644518272425249	1139.72	12.	44.56	32.6	25.7	6.9	15	156	193.	0.3	10.66	0.83
1	Cage 17	17A	CrlGER	Het	{4, 2}	CRL Germany Cage 1	Day2	30.6	Day2	11.437908496732025	2300.87	21.	40.16	26.7	23.1	3.6	12	20.	115.	0.3	10.42	0.82
1	Cage 18	18A	Janvier	Hom	{4, 3}	Janvier Cage 12	Day2	27.7	Day2	12.635379061371843	1622.08	20.	124.32	31	22.1	8.9	16	88	244.	0.2	10.85	0.65
1	Cage 18	18B	Janvier	Hom	{4, 3}	Janvier Cage 12	Day2	31.2	Day2	11.217948717948719	1219.56	15.	63.96	26.9	18.9	8	9	55	181.	0.4	8.99	0.58
1	Cage 20	20A	Janvier	Hom	{4, 5}	Janvier Cage 9	Day2	26.2	Day1	7.633587786259542	1357.77	21.	75.48	30.5	22.5	8	13	54	172.	0.7	9.57	1.08
1	Cage 20	20B	Janvier	Hom	{4, 5}	Janvier Cage 9	Day1	29.	Day1	10.344827586206897	1144.8	10.	80.56	31.9	25.8	6.1	13	23	144.	0.7	9.09	0.91
1	Cage 21	21A	Janvier	Hom	{5, 1}	Janvier Cage 1	Day1	30.4	Day2	8.223684210526315	1035.86	12.	90.4	36.2	27.1	9.1	13	29	136.	0.7	13.25	1.13
1	Cage 21	21B	Janvier	Hom	{5, 1}	Janvier Cage 1	Day2	26.7	Day2	7.490636704119851	1321.57	14.	93.92	28.6	21.5	7.1	15	64.	283.	0.4	11.75	1.1
1	Cage 22	22A	CrlUK	Het	{5, 2}	CRL UK Cage 2	Day2	31.9	Day2	7.836990595611285	1115.04	16.	81.2	37.9	28.7	9.2	12	136	291.	0.2	13.27	1.05
1	Cage 22	22B	CrlUK	Het	{5, 2}	CRL UK Cage 2	Day2	27.5	Day2	7.2727272727272725	1412.62	17.	109.36	33.7	24.8	8.9	14	21	166.	0.6	10.24	1.07
1	Cage 23	23A	CrlGER	Het	{5, 3}	CRL Germany Cage 3	Day2	30.9	Day2	6.472491909385114	1409.83	6.	27.08	32.1	24.8	7.3	18	34	231.	0.3	11.37	0.88
1	Cage 23	23B	CrlGER	Het	{5, 3}	CRL Germany Cage 3	Day2	28.8	Day2	8.680555555555555	1101.74	13.	80.72	30.5	25.5	5	17	147.	184.	0.2	11.59	0.86
1	Cage 24	24A	CrlFRA	Het	{5, 4}	CRL France Cage 2	Day2	31.2	Day1	11.217948717948719	1520.81	16.	102.76	40.9	26.6	14.3	16	85.	117.	0.2	14.2	1.02
1	Cage 24	24B	CrlFRA	Het	{5, 4}	CRL France Cage 2	Day1	29.	Day1	12.068965517241379	1730.13	19.	54.04	40.6	27	13.6	13	24	93.	0.8	11.84	1.18
1	Cage 25	25A	Janvier	Hom	{5, 5}	Janvier Cage 10	Day1	28.6	Day2	8.74125874125874	973.274	16.	49.2	37.4	26.1	11.3	12	170	227.	0.7	12.86	1.36
1	Cage 25	25B	Janvier	Hom	{5, 5}	Janvier Cage 10	Day2	28.7	Day2	10.452961672473867	1351.8	11.	25.96	28	22.5	5.5	13	155	107.	0.2	10.67	0.78
1	Cage 26	26A	CrlGER	Het	{6, 1}	CRL Germany Cage 2	Day2	32.6	Day1	10.736196319018404	1269.15	19.	69.84	33.2	26.2	7	11	35.	245.	0.6	8.2	0.86
1	Cage 26	26B	CrlGER	Het	{6, 1}	CRL Germany Cage 2	Day1	31.3	Day1	11.182108626198083	1233.85	13.	54.36	32.2	25.7	6.5	13	24	187.	0.7	10.76	1
1	Cage 28	28A	Janvier	Hom	{6, 3}	Janvier Cage 4	Day1	31.5	Day1	12.698412698412698	1465.83	12.	74.68	25.6	24.5	1.1	10	139	264.	0.2	11.49	0.97
1	Cage 28	28B	Janvier	Hom	{6, 3}	Janvier Cage 4	Day1	30.	Day1	10.	1347.57	18.	79.28	37.8	23.6	14.2	14	158.	279.	1.2	10.87	0.91
1	Cage 29	29A	Envigo1	Het	{6, 4}	Envigo Ola HSd Cage 2	Day1	25.3	Day2	11.857707509881422	621.655	8.	13.28	29.7	23.1	6.6	13	44	177.	0.7	8.59	0.91
1	Cage 29	29B	Envigo1	Het	{6, 4}	Envigo Ola HSd Cage 2	Day2	30.7	Day2	8.143322475570033	679.505	1.	0.16	32.4	26.2	6.2	13	49	199.	0.5	9.2	0.89
1	Cage 30	30A	Janvier	Hom	{6, 5}	Janvier Cage 5	Day2	31.5	Day2	9.523809523809524	1210.8	12.	99.88	34.8	26	8.8	17	24	85.	0.3	8.74	1.2
1	Cage 30	30B	Janvier	Hom	{6, 5}	Janvier Cage 5	Day2	29.4	Day2	10.204081632653061	976.396	11.	83.28	27.2	22.7	4.5	15	45	380.	0.3	7.95	1.06
2	Cage 31	31A	Envigo2	Het	{2, 6, 3}	Envigo 2 Cage 2	Day2	27.2	Day2	8.088235294117647	1155.18	17.	87.32	29.5	21.7	7.8	10	171	333.	0.6	11.06	0.99
2	Cage 31	31B	Envigo2	Het	{2, 6, 3}	Envigo 2 Cage 2	Day2	26.7	Day2	7.490636704119851	1081.3	14.	65.64	36	24.5	11.5	9	206.	384.	1	13.93	1.33
2	Cage 32	32A	CrlUK	Het	{2, 3, 2}	CRL UK Cage 2	Day2	27.	Day2	7.592592592592593	1718.39	25.	151.6	41.3	27.9	13.4	13	212.	221.	0.6	15.16	0.81
2	Cage 32	32B	CrlUK	Het	{2, 3, 2}	CRL UK Cage 2	Day2	26.1	Day2	7.088122605363984	1483.28	32.	107.4	36.3	26	10.3	10	297	269.	1.1	13.55	1.03
2	Cage 33	33A	CrlFRA	Het	{1, 1, 1}	CRL France Cage 3	Day1	28.2	Day1	10.28368794326241	1872.53	21.	74.4	48.5	33.9	14.6	14	179	170.	0.8	15.37	1.79
2	Cage 33	33B	CrlFRA	Het	{1, 1, 1}	CRL France Cage 3	Day1	26.9	Day1	10.966542750929369	1695.74	28.	126.32	45.6	30.7	14.9	12	368	48.	1.3	13.73	1.33
2	Cage 34	34A	Envigo1	Hom	{2, 1, 2}	Envigo 1 Cage 9	Day1	27.7	Day1	6.859205776173285	1547.45	15.	75.44	28.9	21.2	7.7	10	162	331.	0.4	10.89	0.95
2	Cage 34	34B	Envigo1	Hom	{2, 1, 2}	Envigo 1 Cage 9	Day1	27.9	Day1	7.3476702508960585	1149.87	13.	81.32	44.3	30.9	13.4	11	233	247.	1.1	12.44	1.69
2	Cage 35	35A	Envigo1	Hom	{1, 4, 2}	Envigo 1 Cage 3	Day1	26.3	Day1	8.365019011406845	1153.92	17.	49.48	52.7	36.6	16.1	13	276	44.	1.4	11.39	1.24
2	Cage 35	35B	Envigo1	Hom	{1, 4, 2}	Envigo 1 Cage 3	Day1	28.6	Day1	6.818181818181818	957.8	19.	67.64	43	29.7	13.3	13	181	224.	0.7	14.64	1.65
2	Cage 36	36A	Envigo1	Hom	{2, 4, 3}	Envigo 1 Cage 12	Day2	31.8	Day2	8.333333333333332	1389.5	26.	74.32	43.4	27.4	16	12	258	297.	1.2	16.45	1.06
2	Cage 36	36B	Envigo1	Hom	{2, 4, 3}	Envigo 1 Cage 12	Day2	29.8	Day2	7.8859060402684555	835.518	13.	56.44	41.5	26.9	14.6	13	363.	374.	0.3	16.23	1
2	Cage 37	37A	Envigo1	Hom	{1, 5, 3}	Envigo 1 Cage 4	Day2	31.3	Day2	6.5495207667731625	1381.52	40.	196.	36.2	24.5	11.7	7	275	391.	0.6	11.98	1.15
2	Cage 37	37B	Envigo1	Hom	{1, 5, 3}	Envigo 1 Cage 4	Day2	28.1	Day2	6.5836298932384345	1531.75	21.	98.32	40.1	29.9	10.2	13	305	162.	0.9	15.23	1.09
2	Cage 38	38A	Janvier	Het	{2, 1, 4}	Janvier Cage 1	Day2	24.	Day2	7.708333333333334	1337.94	21.	93.44	40.2	27.7	12.5	11	357.	144.	1.4	16.94	1.18
2	Cage 38	38B	Janvier	Het	{2, 1, 4}	Janvier Cage 1	Day2	26.1	Day2	7.088122605363984	1342.97	22.	103.44	43.2	30.9	12.3	14	126	192.	0.9	18.53	2.07
2	Cage 39	39A	CrlFRA	Het	{1, 3, 3}	CRL France Cage 2	Day1	27.5	Day1	7.454545454545455	1553.04	15.	55.64	39.9	27.9	12	11	77	194.	0.7	13.23	1.21
2	Cage 39	39B	CrlFRA	Het	{1, 3, 3}	CRL France Cage 2	Day1	25.8	Day1	7.55813953488372	1763.67	18.	70.	33	22.1	10.9	8	122	33.	1.3	8.72	0.91
2	Cage 40	40A	CrlGER	Het	{2, 5, 4}	CRL Germany Cage 3	Day1	24.6	Day1	7.520325203252032	1221.8	23.	94.4	43.6	28.4	15.2	13	114.	122.	1	20.76	1.61
2	Cage 40	40B	CrlGER	Het	{2, 5, 4}	CRL Germany Cage 3	Day1	27.7	Day1	8.483754512635379	1474.92	8.	48.52	36.2	27.6	8.6	9	191	166.	1.6	10.66	0.75
2	Cage 41	41A	Janvier	Het	{1, 2, 2}	Janvier Cage 3	Day2	25.3	Day2	7.707509881422925	1205.44	30.	118.72	28.3	21.6	6.7	13	43	163.	0.8	8.3	0.51
2	Cage 41	41B	Janvier	Het	{1, 2, 2}	Janvier Cage 3	Day2	26.4	Day2	7.386363636363637	1073.12	10.	82.92	37.6	27.5	10.1	10	244.	171.	0.9	12.95	1.28
2	Cage 42	42A	CrlUK	Het	{1, 1, 4}	CRL UK Cage 3	Day1	27.4	Day1	8.394160583941606	1480.25	22.	106.88	39.7	28.1	11.6	13	134.	119.	2.1	19.02	1.14
2	Cage 42	42B	CrlUK	Het	{1, 1, 4}	CRL UK Cage 3	Day1	29.5	Day1	6.271186440677965	1688.42	24.	102.28	43.8	28.8	15	13	124	195.	0.4	20.52	2.21
2	Cage 43	43A	CrlFRA	Het	{2, 2, 3}	CRL France Cage 1	Day1	23.7	Day1	9.282700421940929	1524.54	13.	75.08	36.2	26	10.2	33	169	385.	1.2	11.48	0.57
2	Cage 43	43B	CrlFRA	Het	{2, 2, 3}	CRL France Cage 1	Day1	27.7	Day1	7.76173285198556	1567.45	19.	79.88	26.8	21.1	5.7	12	40	141.	0.6	8.1	0.92
2	Cage 44	44A	Envigo1	Hom	{2, 2, 1}	Envigo 1 Cage 5	Day1	30.5	Day1	8.524590163934427	1029.47	7.	40.56	36.5	24.2	12.3	15	163	234.	0.9	13.13	1.12
2	Cage 44	44B	Envigo1	Hom	{2, 2, 1}	Envigo 1 Cage 5	Day1	29.3	Day1	8.532423208191126	1144.91	27.	90.6	42.6	28.5	14.1	12	228.	297.	1	14.98	1.1
2	Cage 45	45A	Envigo1	Hom	{1, 2, 4}	Envigo 1 Cage 10	Day1	30.2	Day1	6.125827814569536	1002.42	15.	46.08	49.3	22.9	26.4	215	454	166.	2.8	10.11	0.77
2	Cage 45	45B	Envigo1	Hom	{1, 2, 4}	Envigo 1 Cage 10	Day1	27.8	Day1	7.9136690647482	1116.98	18.	72.04	43.5	28.9	14.6	33	157	264.	1.3	15.48	1.37
2	Cage 46	46A	Envigo1	Hom	{1, 1, 3}	Envigo 1 Cage 6	Day2	29.5	Day2	5.932203389830509	1237.	21.	67.16	43.6	30.2	13.4	10	217	277	1.1	13.64	1.3
2	Cage 46	46B	Envigo1	Hom	{1, 1, 3}	Envigo 1 Cage 6	Day2	30.7	Day2	5.374592833876221	1348.34	40.	132.72	45.8	30	15.8	19	135.	139.	1.4	15.24	1.37
2	Cage 47	47A	Envigo1	Hom	{2, 3, 4}	Envigo 1 Cage 2	Day1	29.7	Day1	6.397306397306398	1558.51	13.	51.36	39.7	29.8	9.9	10	575	200.	1.1	13.45	1.32
2	Cage 47	47B	Envigo1	Hom	{2, 3, 4}	Envigo 1 Cage 2	Day1	31.4	Day1	7.324840764331211	995.621	6.	23.68	35.5	24.5	11	10	54	119.	0.5	11.05	0.69
2	Cage 48	48A	CrlGER	Het	{2, 3, 1}	CRL Germany Cage 1	Day1	28.6	Day1	6.818181818181818	1569.71	11.	46.28	42.3	29.3	13	11	376	202.	1.3	17.8	1.4
2	Cage 48	48B	CrlGER	Het	{2, 3, 1}	CRL Germany Cage 1	Day1	24.4	Day1	8.606557377049182	1736.67	16.	64.24	42.1	30.5	11.6	14	93.	99.	1.6	12.57	0.81
2	Cage 49	49A	Envigo1	Hom	{2, 6, 1}	Envigo 1 Cage 11	Day2	27.8	Day2	7.014388489208633	1417.54	45.	101.28	53.2	35.9	17.3	13	943.	91.	1.2	20.09	1.92
2	Cage 49	49B	Envigo1	Hom	{2, 6, 1}	Envigo 1 Cage 11	Day2	29.5	Day2	5.932203389830509	1408.42	14.	129.	40.3	24.9	15.4	31	141	239.	0.8	14.53	1.34
2	Cage 50	50A	CrlUK	Het	{1, 2, 3}	CRL UK Cage 1	Day2	31.3	Day2	8.146964856230031	1768.7	30.	99.52	40.6	25.5	15.1	11	75	118.	0.8	12.61	0.73
2	Cage 50	50B	CrlUK	Het	{1, 2, 3}	CRL UK Cage 1	Day2	28.7	Day2	9.581881533101045	1194.57	44.	96.12	38.4	24.1	14.3	13	62	122.	0.3	14.51	0.97
2	Cage 51	51A	CrlGER	Het	{1, 6, 2}	CRL Germany Cage 2	Day1	26.1	Day1	7.088122605363984	1393.28	17.	79.64	40.2	29.4	10.8	51	64	181.	2.3	12.89	0.45
2	Cage 51	51B	CrlGER	Het	{1, 6, 2}	CRL Germany Cage 2	Day1	25.5	Day1	7.647058823529411	1888.07	35.	129.88	35	24.1	10.9	18	355	132.	1.1	13.1	1.16
2	Cage 52	52A	Envigo2	Het	{1, 5, 1}	Envigo 2 Cage 1	Day2	28.2	Day2	8.156028368794328	899.753	19.	29.72	38.3	25.4	12.9	10	475	54.	1	15.62	1.33
2	Cage 52	52B	Envigo2	Het	{1, 5, 1}	Envigo 2 Cage 1	Day2	27.7	Day2	7.40072202166065	1358.97	13.	94.68	42.6	27.8	14.8	10	60.	66.	1.6	14.22	1.97
2	Cage 53	53A	Janvier	Het	{1, 4, 4}	Janvier Cage 2	Day2	23.9	Day2	10.669456066945607	1517.63	22.	111.48	30.5	18.5	12	9	23	78.	0.8	10.78	0.91
2	Cage 53	53B	Janvier	Het	{1, 4, 4}	Janvier Cage 2	Day2	28.	Day2	9.464285714285715	1622.75	38.	96.28	39.5	24.3	15.2	10	62	105.	0.6	12.33	0.73
2	Cage 54	54A	Envigo1	Hom	{1, 6, 4}	Envigo 1 Cage 7	Day2	32.1	Day2	8.411214953271028	1031.13	14.	53.2	40.8	27.2	13.6	11	100	213.	0.8	10.16	0.89
2	Cage 54	54B	Envigo1	Hom	{1, 6, 4}	Envigo 1 Cage 7	Day2	30.08	Day2	9.474734042553191	1142.28	10.	49.8	40	27.7	12.3	13	272.	280.	0.4	14.88	1.06
2	Cage 55	55A	Envigo2	Het	{2, 4, 1}	Envigo 2 Cage 3	Day2	28.9	Day2	6.401384083044983	1325.51	13.	92.76	47.2	30.1	17.1	13	151.	193.	1.2	17.37	1.87
2	Cage 55	55B	Envigo2	Het	{2, 4, 1}	Envigo 2 Cage 3	Day2	26.9	Day2	6.133828996282528	1198.94	41.	142.2	39.9	27.4	12.5	12	325	254.	0.5	14.82	1.35
2	Cage 56	56A	Envigo1	Hom	{2, 5, 2}	Envigo 1 Cage 1	Day1	29.2	Day1	7.020547945205479	1386.38	16.	123.56	41.2	28.6	12.6	9	193.	98.	0.8	12.93	1.18
2	Cage 56	56B	Envigo1	Hom	{2, 5, 2}	Envigo 1 Cage 1	Day1	33.3	Day1	7.207207207207207	825.657	17.	81.04	29.4	13.2	16.2	141	281	209.	1.7	6.41	0.51
2	Cage 57	57A	Envigo1	Hom	{1, 3, 1}	Envigo 1 Cage 8	Day2	27.4	Day2	6.569343065693431	848.462	6.	9.96	44.8	32.8	12	9	131	183	1	14.57	1.14
2	Cage 57	57B	Envigo1	Hom	{1, 3, 1}	Envigo 1 Cage 8	Day2	26.5	Day2	8.30188679245283	918.064	29.	143.64	47.9	33.4	14.5	13	519	65.	0.8	17.71	1.74
3	Cage 61	61A	Envigo1	Het	{4, 3}	Envigo 1 Cage 3	Day2	32.	Day2	6.09375	666.743	4.	22.64	45.6	32.8	12.8	8	52	81.	1	11.88	1.48
3	Cage 61	61B	Envigo1	Het	{4, 3}	Envigo 1 Cage 3	Day2	32.	Day2	6.71875	908.196	17.	88.88	42.2	29.6	12.6	8	31	78.	0.5	12.73	1.16
3	Cage 62	62A	Envigo1	Het	{7, 1}	Envigo 1 Cage 2	Day2	25.	Day2	9.399999999999999	1226.74	17.	42.2	44.2	29.6	14.6	9	28	59.	0.9	12.12	0.79
3	Cage 62	62B	Envigo1	Het	{7, 1}	Envigo 1 Cage 2	Day2	31.	Day2	7.258064516129032	783.933	8.	24.48	46.1	32.9	13.2	9	31	69.	1	14.72	1.03
3	Cage 63	63A	Janvier	Het	{1, 2}	Janvier Cage 3	Day1	31.	Day1	6.935483870967742	1642.55	19.	70.08	48.6	34.2	14.4	10	26	60.	1.2	16.31	1.42
3	Cage 63	63B	Janvier	Het	{1, 2}	Janvier Cage 3	Day1	29.	Day1	7.413793103448276	1732.34	20.	122.12	44.7	31.2	13.5	9	25	64.	1.1	15.19	0.85
3	Cage 64	64A	Janvier	Het	{1, 3}	Janvier Cage 1	Day2	NA	Day2	NA	NA	NA	NA	NA	NA	NA	NA	NA	NA	NA	NA	NA
3	Cage 64	64B	Janvier	Het	{1, 3}	Janvier Cage 1	Day2	29.	Day2	7.068965517241379	1341.5	12.	79.52	48.1	33.8	14.3	9	26	110.	0.7	14.33	1.48
3	Cage 65	65A	CrlGER	Hom	{8, 3}	CRL Germany 4	Day1	29.	Day1	8.448275862068966	1372.86	19.	89.96	33	20.6	12.4	5	69	82.	0.7	11.69	0.9
3	Cage 65	65B	CrlGER	Hom	{8, 3}	CRL Germany 4	Day1	28.	Day1	8.035714285714286	1437.75	8.	56.44	39.5	26.8	12.7	11	53	136.	1	11.62	1.02
3	Cage 66	66A	CrlGER	Hom	{3, 2}	CRL Germany 1	Day2	32.	Day2	6.40625	804.545	8.	137.48	44.8	31.6	13.2	9	24	57.	1	14.67	1.22
3	Cage 66	66B	CrlGER	Hom	{3, 2}	CRL Germany 1	Day2	26.	Day2	7.5	1020.68	19.	51.92	37.9	27.8	10.1	6	21	59.	0.5	12.74	1.11
3	Cage 67	67A	CrlFRA	Het	{6, 3}	CRL France Cage 1	Day1	27.	Day1	9.074074074074074	1449.68	14.	61.92	35.7	24.5	11.2	13	34	250.	0.7	11.49	1.03
3	Cage 67	67B	CrlFRA	Het	{6, 3}	CRL France Cage 1	Day1	28.	Day1	9.107142857142858	1359.15	18.	56.4	42.4	28.7	13.7	10	69	146.	0.8	13.76	0.84
3	Cage 68	68A	Envigo2	Het	{8, 2}	Envigo 2 Cage 2	Day1	26.	Day1	8.846153846153847	1158.58	17.	135.8	50.9	34.7	16.2	9	64.	136.	0.6	15.22	2.06
3	Cage 68	68B	Envigo2	Het	{8, 2}	Envigo 2 Cage 2	Day1	25.	Day1	9.	1424.83	17.	163.44	44.4	31.2	13.2	13	144	285.	0.6	11.27	1.57
3	Cage 69	69A	Janvier	Het	{8, 1}	Janvier Cage 2	Day1	NA	Day1	NA	NA	NA	NA	NA	NA	NA	NA	NA	NA	NA	NA	NA
3	Cage 69	69B	Janvier	Het	{8, 1}	Janvier Cage 2	Day1	30.	Day1	9.166666666666668	1700.17	26.	135.64	36.2	24.9	11.3	7	20	43.	1.1	12.9	1.06
3	Cage 70	70A	CrlGER	Hom	{7, 2}	CRL Germany 10	Day1	25.	Day1	9.399999999999999	1041.12	7.	125.32	44.1	29.9	14.2	9	107.	185.	0.7	15.68	1.14
3	Cage 70	70B	CrlGER	Hom	{7, 2}	CRL Germany 10	Day1	29.	Day1	7.586206896551725	1290.88	14.	39.36	31.1	27.2	12.9	8	77.	112.	0.6	10.14	0.61
3	Cage 71	71A	Envigo1	Het	{2, 3}	Envigo 1 Cage 1	Day2	28.	Day2	6.964285714285714	1079.85	14.	41.04	44	29.4	14.6	8	33	79.	1.1	14.19	1.45
3	Cage 71	71B	Envigo1	Het	{2, 3}	Envigo 1 Cage 1	Day2	30.	Day2	6.833333333333334	1032.	10.	25.04	43.4	30.6	12.8	9	26	59.	0.7	11.91	0.99
3	Cage 72	72A	CrlGER	Hom	{7, 3}	CRL Germany 9	Day2	27.	Day2	8.333333333333332	956.88	9.	36.12	33.9	23.6	10.3	19	76	147.	1.8	10.7	1.01
3	Cage 72	72B	CrlGER	Hom	{7, 3}	CRL Germany 9	Day2	25.	Day2	8.	1087.14	16.	67.36	41.6	30.4	11.2	61	27	56.	1.6	14.59	1.45
3	Cage 73	73A	CrlFRA	Het	{5, 1}	CRL France Cage 3	Day1	30.	Day1	7.833333333333333	1728.27	22.	59.88	46.3	30	16.3	13	60	205.	0.8	15.62	0.97
3	Cage 73	73B	CrlFRA	Het	{5, 1}	CRL France Cage 3	Day1	28.	Day1	7.500000000000001	1450.14	14.	111.44	42.3	25.8	16.5	11	124	181.	0.4	17.59	1.06
3	Cage 74	74A	CrlGER	Hom	{2, 2}	CRL Germany 6	Day1	28.	Day1	10.714285714285715	1409.26	14.	59.88	44.3	31.4	12.9	8	29	64.	0.7	14.86	1.03
3	Cage 74	74B	CrlGER	Hom	{2, 2}	CRL Germany 6	Day1	28.	Day1	9.821428571428571	964.056	14.	117.24	42.1	25.5	16.6	13	50	205.	1	14.28	0.67
3	Cage 75	75A	CrlUK	Het	{2, 1}	CRL UK Cage 3	Day1	33.	Day1	8.030303030303031	761.257	4.	17.08	42.2	26.3	15.9	10	27	59.	0.4	13.57	1.51
3	Cage 75	75B	CrlUK	Het	{2, 1}	CRL UK Cage 3	Day1	32.	Day1	6.40625	1183.13	9.	41.52	46.3	28.1	18.2	12	66	130.	0.8	16.54	1.26
3	Cage 76	76A	CrlUK	Het	{4, 2}	CRL UK Cage 1	Day2	31.	Day2	9.838709677419356	1471.35	7.	74.04	40.5	27.4	13.1	9	94.	154.	0.9	13.38	1.13
3	Cage 76	76B	CrlUK	Het	{4, 2}	CRL UK Cage 1	Day2	30.	Day2	8.5	1380.54	23.	111.72	41.3	27.4	13.9	6	37	196.	1.3	12.28	0.55
3	Cage 77	77A	CrlFRA	Het	{6, 2}	CRL France Cage 2	Day2	28.	Day2	9.107142857142858	1212.73	17.	111.56	43.9	27.9	16	9	29	59.	0.9	16.12	1.4
3	Cage 77	77B	CrlFRA	Het	{6, 2}	CRL France Cage 2	Day2	30.	Day2	8.166666666666668	1882.09	26.	147.36	44.4	28.2	16.2	13	34	69.	0	13.96	1.54
3	Cage 78	78A	CrlGER	Hom	{6, 1}	CRL Germany 2	Day1	30.	Day1	6.833333333333334	1560.48	16.	54.68	34.1	23.2	10.9	9	186	342.	0.7	8.39	1.03
3	Cage 78	78B	CrlGER	Hom	{6, 1}	CRL Germany 2	Day1	31.	Day1	8.064516129032258	1116.14	14.	132.04	46.2	31	15.2	11	48	88.	0.6	18.56	0.96
3	Cage 79	79A	CrlUK	Het	{3, 1}	CRL UK Cage 2	Day2	28.	Day2	6.964285714285714	1571.12	11.	117.92	46.7	32.1	14.6	15	25	48.	1	15.25	0.93
3	Cage 79	79B	CrlUK	Het	{3, 1}	CRL UK Cage 2	Day2	30.	Day2	6.166666666666666	1472.14	11.	51.56	42.2	29	13.2	25	26	101.	0.7	12.16	1.44
3	Cage 80	80A	CrlGER	Hom	{4, 1}	CRL Germany 3	Day2	29.	Day2	9.482758620689655	1447.62	11.	56.04	44	26	18	15	55	134.	2.1	14.15	1.6
3	Cage 80	80B	CrlGER	Hom	{4, 1}	CRL Germany 3	Day2	27.	Day2	8.333333333333332	1393.75	11.	59.24	33.8	21	12.8	53	110	204.	0.8	10.83	0.72
3	Cage 81	81A	CrlGER	Hom	{9, 1}	CRL Germany 5	Day2	31.	Day2	7.258064516129032	1526.24	16.	134.56	45.9	26.6	19.3	6	66	152.	1	13.97	0.95
3	Cage 81	81B	CrlGER	Hom	{9, 1}	CRL Germany 5	Day2	27.	Day2	9.444444444444445	1348.33	13.	79.	47.2	30.5	16.7	10	108	172.	1.4	14.33	0.83
3	Cage 82	82A	Envigo2	Het	{9, 2}	Envigo 2 Cage 1	Day2	30.	Day2	7.666666666666667	910.177	14.	47.24	43.1	28.6	14.5	10	85	152.	0.8	13.56	1.05
3	Cage 82	82B	Envigo2	Het	{9, 2}	Envigo 2 Cage 1	Day2	29.9	Day2	6.521739130434783	1014.12	19.	99.32	43.6	29.2	14.4	10	92	175.	0.6	16.72	0.91
3	Cage 83	83A	CrlGER	Hom	{5, 2}	CRL Germany 8	Day2	28.	Day2	7.678571428571429	1189.99	12.	54.36	42.4	30.8	11.6	8	27	58.	0.8	11.92	0.95
3	Cage 83	83B	CrlGER	Hom	{5, 2}	CRL Germany 8	Day2	25.	Day2	8.600000000000001	1076.39	6.	25.84	48.7	33.9	14.8	9	28	80.	0.8	15.47	1.53
3	Cage 84	84A	CrlGER	Hom	{3, 3}	CRL Germany 12	Day1	28.	Day1	8.75	918.243	13.	31.16	40.8	24.3	16.5	6	104	142.	0.3	12.37	0.74
3	Cage 84	84B	CrlGER	Hom	{3, 3}	CRL Germany 12	Day1	26.	Day1	10.76923076923077	1103.24	7.	25.92	40.5	28	12.5	10	33	78.	0.9	13.6	1.01
3	Cage 85	85A	Envigo2	Het	{9, 3}	Envigo 2 Cage 3	Day1	28.	Day1	7.321428571428571	840.756	5.	59.72	54.3	32	22.3	10	117	136.	0.5	18.56	1.41
3	Cage 85	85B	Envigo2	Het	{9, 3}	Envigo 2 Cage 3	Day1	NA	Day1	NA	1306.06	15.	51.8	NA	NA	NA	NA	NA	NA	NA	NA	NA
3	Cage 86	86A	CrlGER	Hom	{1, 1}	CRL Germany 7	Day2	28.	Day2	7.142857142857142	1057.06	13.	75.6	37.5	24.1	13.4	10	73	125.	0.7	11.54	0.84
3	Cage 86	86B	CrlGER	Hom	{1, 1}	CRL Germany 7	Day2	26.	Day2	8.076923076923078	1302.19	21.	102.76	41.8	28.8	13	10	33	81.	0.6	15.78	1.51
3	Cage 87	87A	CrlGER	Hom	{5, 3}	CRL Germany 11	Day1	27.	Day1	7.592592592592593	840.756	5.	59.72	32.2	21	11.2	7	50	96.	0.2	12.94	0.88
3	Cage 87	87B	CrlGER	Hom	{5, 3}	CRL Germany 11	Day1	27.	Day1	6.851851851851852	1183.13	9.	41.52	35.5	22.7	12.8	13	99	155.	0.9	16.89	1.91
4	Cage 91	91A	Envigo2	Hom	{1, 1, 2}	Envigo 2 Cage 1	Day1	26.2	Day2	6.679389312977099				41.3	29.7	11.6	8	45	228.	0.4	11.17	1.65
4	Cage 91	91B	Envigo2	Hom	{1, 1, 2}	Envigo 2 Cage 1	Day1	28.8	Day2	6.770833333333334	1156.23	21.	52.31	37.6	23.2	14.4	10	775	206.	0.3	14.44	0.93
4	Cage 92	92A	Envigo2	Hom	{1, 3, 4}	Envigo 2 Cage 11	Day1	29.05	Day2	8.950086058519794				28.3	20.4	7.9	13	65	202.	0.9	9.41	0.94
4	Cage 92	92B	Envigo2	Hom	{1, 3, 4}	Envigo 2 Cage 11	Day1	NA	Day2	NA	NA	NA	NA	NA	NA	NA	NA	NA	NA	NA	NA	NA
4	Cage 93	93A	Envigo2	Hom	{2, 1, 3}	Envigo 2 Cage 3	Day2	30.4	Day1	6.085526315789474	1163.02	17.	46.76	32.8	25	7.8	16	145.	53.	0.2	11.88	1.41
4	Cage 93	93B	Envigo2	Hom	{2, 1, 3}	Envigo 2 Cage 3	Day2	28.9	Day1	7.093425605536332	1208.11	10.	36.64	40	27.9	12.1	10	138	130.	1	11.72	1.26
4	Cage 94	94A	Envigo2	Hom	{2, 2, 4}	Envigo 2 Cage 10	Day2	28.	Day2	4.535714285714286	1220.98	13.	53.92	38.3	25.6	12.7	9	347.	601.	1	12.48	0.98
4	Cage 94	94B	Envigo2	Hom	{2, 2, 4}	Envigo 2 Cage 10	Day2	28.8	Day2	7.8125	1099.62	16.	24.08	44.1	31.8	12.3	13	99	199.	1.7	13.31	0.77
4	Cage 95	95A	CrlFRA	Het	{1, 4, 2}	CRL France Cage 2	Day1	28.	Day1	8.035714285714286	1141.45	18.	66.18	35.2	24.4	10.8	9	67	190.	0.8	11.39	0.81
4	Cage 95	95B	CrlFRA	Het	{1, 4, 2}	CRL France Cage 2	Day1	30.	Day1	7.666666666666667				27.8	22.1	5.7	14	25	212.	0.6	9.18	0.7
4	Cage 96	96A	Envigo2	Hom	{2, 5, 3}	Envigo 2 Cage 7	Day2	24.1	Day2	7.676348547717842	1103.38	21.	86.28	39.7	27.5	12.2	11	25	65.	0.3	13.71	1.19
4	Cage 96	96B	Envigo2	Hom	{2, 5, 3}	Envigo 2 Cage 7	Day2	27.5	Day2	8.545454545454545	1485.69	23.	78.68	32.6	25	7.6	10	38	134.	0.5	10.61	1.09
4	Cage 97	97A	CrlGER	Het	{2, 3, 4}	CRL Germany Cage 3	Day1	31.04	Day1	5.798969072164949	1341.25	16.	66.28	34.8	23.2	11.6	10	26	147.	0.2	13.82	1.09
4	Cage 97	97B	CrlGER	Het	{2, 3, 4}	CRL Germany Cage 3	Day1	30.02	Day1	6.495669553630913				42.9	29	13.9	8	41	239.	0.8	14.63	1.67
4	Cage 98	98A	Janvier	Het	{2, 5, 1}	Janvier Cage 3	Day2	23.08	Day1	8.448873483535529	900.419	29.	45.2	44.3	29	15.3	12	514.	227.	0.9	13.52	1.58
4	Cage 98	98B	Janvier	Het	{2, 5, 1}	Janvier Cage 3	Day2	25.01	Day1	8.19672131147541	1215.38	14.	50.8	44.5	29.9	14.6	10	34	264.	0.4	14.48	1.6
4	Cage 99	99A	Envigo2	Hom	{1, 6, 1}	Envigo 2 Cage 2	Day1	26.4	Day1	7.007575757575758	1521.35	17.	78.34	29.3	16.6	12.7	4	41	97.	0.4	9.34	0.63
4	Cage 99	99B	Envigo2	Hom	{1, 6, 1}	Envigo 2 Cage 2	Day1	29.07	Day1	6.363949088407292				44.5	32.1	12.4	12	26	82.	1.3	13.87	1.02
4	Cage 100	100A	CrlUK	Het	{2, 6, 2}	CRL UK Cage 3	Day2	24.	Day1	8.75	1364.4	15.	116.2	39.8	25	14.8	7	57	210.	0.4	12.38	1.76
4	Cage 100	100B	CrlUK	Het	{2, 6, 2}	CRL UK Cage 3	Day2	25.	Day1	8.600000000000001	1684.85	24.	109.2	39.8	28.1	11.7	10	145	94.	1.5	9.08	0.87
4	Cage 101	101A	CrlFRA	Het	{1, 6, 4}	CRL France Cage 3	Day1	28.5	Day2	7.017543859649123	980.773	15.	149.36	37.7	26.7	11	13	543	239.	1.2	15.02	1.57
4	Cage 101	101B	CrlFRA	Het	{1, 6, 4}	CRL France Cage 3	Day1	24.7	Day2	9.31174089068826	918.064	29.	163.64	42.9	26.8	16.1	29	45	105.	3.8	11.86	0.98
4	Cage 102	102A	Envigo2	Hom	{1, 5, 2}	Envigo 2 Cage 9	Day2	30.02	Day2	7.161892071952033	1172.44	11.	46.96	35.4	22.6	12.8	10	75	220.	0.4	13.03	1.5
4	Cage 102	102B	Envigo2	Hom	{1, 5, 2}	Envigo 2 Cage 9	Day2	28.01	Day2	6.961799357372367	1111.92	10.	108.08	33.4	25.4	8	15	127	79.	0.7	12.62	1.26
4	Cage 103	103A	Janvier	Het	{2, 1, 1}	Janvier Cage 1	Day2	25.4	Day1	7.283464566929134	1095.31	10.	27.04	39.9	24.5	15.4	10	231	263.	0.3	15.16	0.99
4	Cage 103	103B	Janvier	Het	{2, 1, 1}	Janvier Cage 1	Day2	24.02	Day1	7.701915070774355	1219.98	30.	81.32	35.8	26	4.2666	11	52	52.	0.9	9.23	1.06
4	Cage 104	104A	Envigo2	Hom	{2, 6, 4}	Envigo 2 Cage 12	Day2	26.02	Day1	6.917755572636434	1084.13	13.	76.68	29.9	23.9	6	11	148	62.	0.9	9.39	1.03
4	Cage 104	104B	Envigo2	Hom	{2, 6, 4}	Envigo 2 Cage 12	Day2	26.03	Day1	7.299270072992701	1289.24	15.	135.6	43.8	30.3	13.5	11	177	195.	0.5	12.99	1.64
4	Cage 105	105A	CrlGER	Het	{1, 4, 1}	CRL Germany Cage 2	Day1	30.2	Day1	8.27814569536424				37.7	26	11.7	12	542	241.	1.1	15.02	1.58
4	Cage 105	105B	CrlGER	Het	{1, 4, 1}	CRL Germany Cage 2	Day1	29.8	Day1	8.557046979865772	1377.14	21.	83.12	42.1	26.5	15.6	10	48	361.	0.7	14.67	1.6
4	Cage 106	106A	Envigo1	Het	{2, 3, 3}	Envigo 1 Cage 3	Day2	27.8	Day2	7.7338129496402885	1171.54	24.	74.04	36.4	24.6	11.8	10	50	98.	0.6	12.69	0.94
4	Cage 106	106B	Envigo1	Het	{2, 3, 3}	Envigo 1 Cage 3	Day2	25.9	Day2	8.108108108108109	1149.73	10.	54.2	38.7	24.1	14.6	8	24	85.	0.7	13.07	0.99
4	Cage 107	107A	CrlGER	Het	{2, 4, 4}	CRL Germany Cage 1	Day1	28.2	Day2	7.2695035460992905	1258.77	15.	84.28	40.8	28.3	12.5	10	51	171.	0.5	11.27	1.55
4	Cage 107	107B	CrlGER	Het	{2, 4, 4}	CRL Germany Cage 1	Day1	27.6	Day2	8.876811594202898				42.9	28.8	14.1	9	169	77.	1.1	14.34	1.04
4	Cage 108	108A	Envigo1	Het	{2, 2, 2}	Envigo 1 Cage 1	Day2	28.01	Day1	6.247768654052123	1733.4	11.	13.8	37.7	26.3	11.4	7	26	63.	0.4	11.35	1.09
4	Cage 108	108B	Envigo1	Het	{2, 2, 2}	Envigo 1 Cage 1	Day2	28.	Day1	6.607142857142858	1245.01	10.	24.68	45.1	30.9	14.2	11	139.	186.	0.6	12.89	0.86
4	Cage 109	109A	Janvier	Het	{1, 3, 2}	Janvier Cage 2	Day2	23.7	Day2	8.649789029535865	1269.36	15.	63.44	31.7	22.4	9.3	10	116	249.	0.6	9.76	0.97
4	Cage 109	109B	Janvier	Het	{1, 3, 2}	Janvier Cage 2	Day2	23.4	Day2	8.547008547008549	1343.28	11.	81.56	37.3	26.1	11.2	9	93	170.	0.5	11.86	0.98
4	Cage 110	110A	Envigo2	Hom	{2, 3, 1}	Envigo 2 Cage 4	Day1	NA	Day2	NA	NA	NA	NA	NA	NA	NA	NA	NA	NA	NA	NA	NA
4	Cage 110	110B	Envigo2	Hom	{2, 3, 1}	Envigo 2 Cage 4	Day1	29.02	Day2	7.0640937284631296				39.3	29.1	10.2	8	64	221.	0.9	13.08	0.91
4	Cage 111	111A	Envigo2	Hom	{1, 4, 3}	Envigo 2 Cage 8	Day1	27.1	Day2	7.195571955719557				45.4	29.5	15.9	7	179.	121.	0.7	13.3	1.65
4	Cage 111	111B	Envigo2	Hom	{1, 4, 3}	Envigo 2 Cage 8	Day1	NA	Day2	NA	NA	NA	NA	NA	NA	NA	NA	NA	NA	NA	NA	NA
4	Cage 112	112A	CrlUK	Het	{1, 2, 3}	CRL UK Cage 1	Day1	23.9	Day2	8.577405857740587	1402.05	10.	65.04	34.8	21.6	13.2	10	44	157.	0.2	11.84	0.8
4	Cage 112	112B	CrlUK	Het	{1, 2, 3}	CRL UK Cage 1	Day1	25.4	Day2	8.858267716535433	781.735	14.	57.16	45.1	32.7	12.4	7	72	112.	2	10.26	0.78
4	Cage 113	113A	CrlUK	Het	{1, 1, 4}	CRL UK Cage 2	Day2	25.7	Day2	8.560311284046694	1128.07	12.	121.12	35.7	23.9	11.8	12	35	244.	0.2	11.54	1.07
4	Cage 113	113B	CrlUK	Het	{1, 1, 4}	CRL UK Cage 2	Day2	25.1	Day2	7.768924302788844	980.746	15.	149.36	34.4	22.3	12.1	10	225	51.	0.5	11.12	1.14
4	Cage 114	114A	Envigo2	Hom	{2, 4, 2}	Envigo 2 Cage 5	Day2	26.5	Day1	3.9622641509433962	2028.41	25.	56.56	40.7	25.6	15.1	10	355	251.	0.5	13.79	1.26
4	Cage 114	114B	Envigo2	Hom	{2, 4, 2}	Envigo 2 Cage 5	Day2	30.1	Day1	6.312292358803987	1220.27	10.	70.2	32.1	23.5	8.6	11	107	340.	0.5	8.96	1.02
4	Cage 115	115A	Envigo2	Hom	{1, 2, 1}	Envigo 2 Cage 6	Day1	25.7	Day1	8.754863813229573				38.8	26.8	12	9	22	60.	1.1	12.71	1.04
4	Cage 115	115B	Envigo2	Hom	{1, 2, 1}	Envigo 2 Cage 6	Day1	26.3	Day1	7.414448669201521	1684.68	24.	109.2	39.7	26.5	13.2	10	50	325.	0.8	11.74	1.25
4	Cage 116	116A	CrlFRA	Het	{1, 6, 3}	CRL France Cage 1	Day1	25.4	Day2	9.251968503937007	816.745	19.	61.28	47.8	33.4	14.4	10	172	43.	0.5	17.16	1.25
4	Cage 116	116B	CrlFRA	Het	{1, 6, 3}	CRL France Cage 1	Day1	29.	Day2	8.448275862068966				38.8	27.1	11.7	7	96	234.	0.2	12.71	1.03
4	Cage 117	117A	Envigo1	Het	{1, 5, 4}	Envigo 1 Cage 2	Day2	NA	Day1	NA	NA	NA	NA	NA	NA	NA	NA	NA	NA	NA	NA	NA
4	Cage 117	117B	Envigo1	Het	{1, 5, 4}	Envigo 1 Cage 2	Day2	29.01	Day1	6.549465701482247	806.307	8.	44.6	37.1	25.3	11.8	22	133	316.	1.2	11.1	0.95
5	Cage 121	121A	CrlFRA	Hom	{1, "C"}	CRL France Cage 3	Day2	29.	Day1	7.068965517241379	1458.15	14.	63.12	37.1	25.1	12	8	46	111.	0.5	13.57	0.82
5	Cage 121	121B	CrlFRA	Hom	{1, "C"}	CRL France Cage 3	Day2	30.	Day1	8.	1365.33	16.	88.5367	46.3	30.8	15.5	11	28	60.	0.5	14.02	2.32
5	Cage 122	122A	CrlUK	Het	{1, "G"}	CRL UK Cage 3	Day2	30.	Day1	10.166666666666668	1266.69	48.	102.299	24.4	18.1	6.3	12	14	86.	1.2	6.46	0.45
5	Cage 122	122B	CrlUK	Het	{1, "G"}	CRL UK Cage 3	Day2	22.	Day1	15.227272727272727	1567.08	12.	80.44	34.2	24.6	9.6	12	48	217.	0.6	10.61	0.91
5	Cage 123	123A	CrlUK	Het	{2, "D"}	CRL UK Cage 2	Day2	NA	Day1	NA	NA	NA	NA	NA	NA	NA	NA	NA	NA	NA	NA	NA
5	Cage 123	123B	CrlUK	Het	{2, "D"}	CRL UK Cage 2	Day2	NA	Day1	NA	NA	NA	NA	NA	NA	NA	NA	NA	NA	NA	NA	NA
5	Cage 124	124A	CrlFRA	Hom	{4, "D"}	CRL France Cage 2	Day1	30.	Day1	7.833333333333333	1505.47	9.	270.131	37.2	22.2	15	13	36	257.	0	15.16	1.01
5	Cage 124	124B	CrlFRA	Hom	{4, "D"}	CRL France Cage 2	Day1	29.	Day1	7.758620689655173	1368.03	12.	49.88	36.2	23.7	12.5	19	35	94.	0.6	16.43	0.83
5	Cage 125	125A	Envigo1	Het	{4, "A"}	Envigo 1 Cage 2	Day2	26.	Day1	8.076923076923078	857.032	14.	29.7124	41.7	30.7	11	7	25	89.	1.1	10.57	1.14
5	Cage 125	125B	Envigo1	Het	{4, "A"}	Envigo 1 Cage 2	Day2	30.	Day1	6.833333333333334	1377.57	19.	100.72	41	29.4	11.6	11	28	182.	0.8	10.14	1.52
5	Cage 126	126A	Envigo2	Het	{4, "C"}	Envigo 2 Cage 2	Day2	30.	Day1	6.166666666666666	783.841	34.	94.7324	38.3	27.5	10.8	11	22	101.	0.9	10.63	0.89
5	Cage 126	126B	Envigo2	Het	{4, "C"}	Envigo 2 Cage 2	Day2	31.	Day1	8.225806451612904	1093.19	10.	61.88	32.5	22.2	10.3	12	35	269.	0.3	10.51	1.17
5	Cage 127	127A	CrlFRA	Hom	{4, "F"}	CRL France Cage 6	Day2	25.	Day1	8.	1169.01	51.	137.365	40	27.8	12.2	13	41	308.	0.3	13.58	1.14
5	Cage 127	127B	CrlFRA	Hom	{4, "F"}	CRL France Cage 6	Day2	28.	Day1	8.928571428571429	1490.57	13.	81.4	35.3	25.1	10.2	11	102	63.	0.6	11.97	1.22
5	Cage 128	128A	CrlGER	Het	{4, "B"}	CRL Germany Cage 2	Day2	27.	Day1	9.62962962962963	1104.67	19.	16.48	35.6	25.5	10.1	13	116	139.	0.3	11.68	1.16
5	Cage 128	128B	CrlGER	Het	{4, "B"}	CRL Germany Cage 2	Day2	30.	Day1	8.166666666666668	900.7	14.	56.9391	35.8	25.9	9.9	11	121	31.	0.6	12.52	1.11
5	Cage 129	129A	CrlFRA	Hom	{2, "F"}	CRL France Cage 1	Day2	30.	Day1	7.833333333333333	1489.36	9.	61.84	35.2	25.8	9.4	13	48	186.	0.9	11.78	1.17
5	Cage 129	129B	CrlFRA	Hom	{2, "F"}	CRL France Cage 1	Day2	28.	Day1	8.214285714285715	1175.17	44.	110.032	41.3	25.1	16.2	10	45.	225.	0.3	14.32	0.77
5	Cage 130	130A	CrlFRA	Hom	{1, "E"}	CRL France Cage 11	Day1	24.	Day1	12.291666666666668	1661.54	14.	23.36	35.4	24.9	10.5	11	124	178.	0.7	12.9	1.07
5	Cage 130	130B	CrlFRA	Hom	{1, "E"}	CRL France Cage 11	Day1	NA	Day1	NA	NA	NA	NA	NA	NA	NA	NA	NA	NA	NA	NA	NA
5	Cage 131	131A	CrlGER	Het	{2, "G"}	CRL Germany Cage 1	Day2	30.	Day1	6.333333333333334	1320.29	17.	70.68	37.5	25.1	12.4	17	75.	237.	0.6	12.04	1.39
5	Cage 131	131B	CrlGER	Het	{2, "G"}	CRL Germany Cage 1	Day2	29.	Day1	7.586206896551724	1080.36	34.	87.8325	28.3	20.7	7.6	13	60	193.	0.3	9.38	0.94
5	Cage 132	132A	CrlFRA	Hom	{3, "A"}	CRL France Cage 7	Day1	28.	Day1	8.571428571428571	1617.06	27.	112.766	35.7	24.1	11.6	12	77	109.	0.7	11.4	1.21
5	Cage 132	132B	CrlFRA	Hom	{3, "A"}	CRL France Cage 7	Day1	24.	Day1	9.166666666666666	1707.95	35.	59.56	36.1	22.6	13.5	13	25	145.	0.6	13.76	1.17
5	Cage 133	133A	CrlFRA	Hom	{3, "C"}	CRL France Cage 12	Day1	27.	Day2	7.592592592592593	1263.03	13.	106.28	38.6	28.4	10.2	13	45	44.	0.6	9.52	1.17
5	Cage 133	133B	CrlFRA	Hom	{3, "C"}	CRL France Cage 12	Day1	30.	Day2	6.666666666666666	1909.32	16.	91.8324	36.1	24.5	11.6	10	38	232.	0.5	11.78	1.27
5	Cage 134	134A	CrlFRA	Hom	{1, "A"}	CRL France Cage 9	Day2	30.	Day2	8.5	1127.23	29.	98.0126	35.2	21.8	13.4	9	34	114.	0.5	13.78	1.09
5	Cage 134	134B	CrlFRA	Hom	{1, "A"}	CRL France Cage 9	Day2	27.	Day2	8.703703703703702	2030.49	20.	111.36	41.4	30.6	10.8	14	28	294.	0.8	13.29	1.34
5	Cage 135	135A	CrlFRA	Hom	{3, "G"}	CRL France Cage 4	Day1	31.	Day2	6.451612903225806	1385.89	21.	25.36	40.3	27.4	12.9	13	143	179.	1.1	15.19	1.21
5	Cage 135	135B	CrlFRA	Hom	{3, "G"}	CRL France Cage 4	Day1	30.	Day2	9.666666666666668	1413.59	19.	89.5324	43.8	29.7	14.1	14	84	173.	0.8	13.56	1.82
5	Cage 136	136A	Envigo1	Het	{2, "C"}	Envigo 1 Cage 1	Day1	25.	Day2	10.8	1310.27	12.	64.84	44.9	32.3	12.6	18	29	236.	0.7	8.94	0.51
5	Cage 136	136B	Envigo1	Het	{2, "C"}	Envigo 1 Cage 1	Day1	28.	Day2	8.75	852.096	2.	283.864	37.9	27.7	10.2	11	26	198.	0.4	10.82	1.44
5	Cage 137	137A	Envigo2	Het	{1, "D"}	Envigo 2 Cage 1	Day1	27.	Day2	6.851851851851852	1265.9	19.	90.1382	40.1	27.7	12.4	9	79	126.	0.4	13.27	1.46
5	Cage 137	137B	Envigo2	Het	{1, "D"}	Envigo 2 Cage 1	Day1	32.	Day2	6.09375	1350.33	28.	25.2	42.4	28.1	14.3	15	69	241.	0.7	12.88	1.75
5	Cage 138	138A	CrlUK	Het	{1, "B"}	CRL UK Cage 1	Day1	27.	Day2	8.148148148148147	1312.09	27.	27.52	38.3	27.8	10.5	13	65	345.	1.2	10.82	0.87
5	Cage 138	138B	CrlUK	Het	{1, "B"}	CRL UK Cage 1	Day1	26.	Day2	10.576923076923077	1283.07	16.	85.0991	43.8	30.8	13	9	27	69.	2.4	13.79	1.05
5	Cage 139	139A	Envigo2	Het	{1, "H"}	Envigo 2 Cage 3	Day1	NA	Day2	NA	1428.39	12.	30.08	NA	NA	NA	NA	NA	NA	NA	NA	NA
5	Cage 139	139B	Envigo2	Het	{1, "H"}	Envigo 2 Cage 3	Day1	NA	Day2	NA	NA	NA	NA	NA	NA	NA	NA	NA	NA	NA	NA	NA
5	Cage 140	140A	CrlFRA	Hom	{2, "H"}	CRL France Cage 8	Day2	29.	Day2	8.448275862068966	922.034	5.	15.3484	36	25.2	10.8	13	40	200.	0.7	11.67	1.24
5	Cage 140	140B	CrlFRA	Hom	{2, "H"}	CRL France Cage 8	Day2	31.	Day2	10.	1407.63	9.	52.92	37.5	24.3	13.2	9	35	226.	0.6	13.98	1.23
5	Cage 141	141A	CrlGER	Het	{3, "F"}	CRL Germany Cage 3	Day1	28.	Day2	9.464285714285715	1598.	22.	83.9325	40.4	28.6	11.8	14	26	167.	0.5	12.34	1.27
5	Cage 141	141B	CrlGER	Het	{3, "F"}	CRL Germany Cage 3	Day1	28.	Day2	8.392857142857142	1364.	13.	54.8	37.5	25.8	11.7	17	39	159.	0.2	10.33	0.75
5	Cage 142	142A	Janvier	Het	{2, "E"}	Janvier Cage 1	Day1	27.	Day2	7.222222222222222	1625.06	19.	19.44	37.8	27	10.8	13	67	97.	0.9	11.69	1.14
5	Cage 142	142B	Janvier	Het	{2, "E"}	Janvier Cage 1	Day1	30.	Day2	7.5	1379.29	16.	40.8329	42.8	30.6	12.2	16	44	144.	0.4	12.18	1.26
5	Cage 143	143A	CrlFRA	Hom	{4, "H"}	CRL France Cage 5	Day1	27.	Day2	10.	2035.31	32.	128.759	32.8	22.1	10.7	7	61	122.	1.3	10.15	0.91
5	Cage 143	143B	CrlFRA	Hom	{4, "H"}	CRL France Cage 5	Day1	28.	Day2	7.321428571428572	1545.9	32.	45.4	40.7	29.1	11.6	11	51	145.	0.5	14.47	1.55
5	Cage 144	144A	Janvier	Het	{3, "D"}	Janvier Cage 2	Day2	30.	Day2	8.666666666666668	1111.63	31.	84.1992	46.6	30.5	16.1	11	21.	101.	0.6	12.54	1.59
5	Cage 144	144B	Janvier	Het	{3, "D"}	Janvier Cage 2	Day2	31.	Day2	6.451612903225806	968.348	13.	44.6	31.8	20.5	11.3	10	30	78.	0.8	10.75	1.11
5	Cage 145	145A	Envigo1	Het	{4, "E"}	Envigo 1 Cage 3	Day1	26.	Day2	7.884615384615385	1178.98	17.	185.198	39.3	28.6	10.7	11	145	188.	0.4	12.14	0.96
5	Cage 145	145B	Envigo1	Het	{4, "E"}	Envigo 1 Cage 3	Day1	27.	Day2	10.925925925925926	1109.27	7.	13.04	33.5	23.4	10.1	9	229	230.	0.4	11.97	1.1
5	Cage 146	146A	CrlFRA	Hom	{2, "B"}	CRL France Cage 10	Day2	32.	Day2	7.03125	1109.43	33.	74.5326	37.2	25	12.2	9	41	111.	0.8	12.18	1.27
5	Cage 146	146B	CrlFRA	Hom	{2, "B"}	CRL France Cage 10	Day2	28.	Day2	9.285714285714285	1114.92	10.	42.56	39.4	29	10.4	16	51	288.	0.7	10.47	0.78
5	Cage 147	147A	Janvier	Het	{3, "B"}	Janvier Cage 3	Day2	31.	Day2	7.741935483870967	848.911	5.	43.1589	41.4	27.7	13.7	15	60.	228.	0.4	13.25	1.3
5	Cage 147	147B	Janvier	Het	{3, "B"}	Janvier Cage 3	Day2	29.	Day2	9.482758620689655	1351.96	14.	50.08	48	32.5	15.5	18	82	145.	0.8	13.98	1.07
6	Cage 151	151A	CrlUK	Hom	{3, "G"}	CRL UK Cage 4	Day2	26.81	Day2	7.646400596792242	1208.77	18.	62.4	46.2	33.5	12.7	14	45	96.	0.2	11.54	0.72
6	Cage 151	151B	CrlUK	Hom	{3, "G"}	CRL UK Cage 4	Day2	27.68	Day2	7.58670520231214	1400.64	17.	118.24	40.8	27.8	13	9	24	98.	0.4	12.02	1.18
6	Cage 152	152A	Envigo1	Het	{3, "F"}	Envigo 1 Cage 1	Day1	29.02	Day1	7.0640937284631296	1874.85	21.	143.16	44.2	29.9	14.3	10	30	80.	0.4	14.46	2.01
6	Cage 152	152B	Envigo1	Het	{3, "F"}	Envigo 1 Cage 1	Day1	32.69	Day1	6.7298868155399205	1587.42	23.	199.64	36.4	25.5	10.9	12	128	59.	0.9	11.1	1.29
6	Cage 153	153A	CrlUK	Hom	{3, "A"}	CRL UK Cage 8	Day1	30.	Day1	7.166666666666667	1297.05	17.	140.44	46.4	30.6	15.8	11	19.	61.	0.4	11.19	1.17
6	Cage 153	153B	CrlUK	Hom	{3, "A"}	CRL UK Cage 8	Day1	28.7	Day1	6.794425087108014	1370.83	25.	119.12	44.5	31.6	12.9	10	22.	176.	0.6	12.57	1.09
6	Cage 154	154A	CrlFRA	Het	{3, "D"}	CRL France Cage 3	Day2	31.15	Day2	6.741573033707866	1793.31	19.	98.16	39	26.6	12.4	11	153	90.	1	10.92	1.27
6	Cage 154	154B	CrlFRA	Het	{3, "D"}	CRL France Cage 3	Day2	27.63	Day2	8.686210640608035	2081.34	28.	114.88	36	24.6	11.4	11	40	183.	0.8	10.21	1.11
6	Cage 155	155A	CrlUK	Hom	{2, "H"}	CRL UK Cage 2	Day2	23.88	Day2	8.58458961474037	1811.25	31.	154.68	38.4	26.1	12.3	8	38	153.	0.5	14.17	1.21
6	Cage 155	155B	CrlUK	Hom	{2, "H"}	CRL UK Cage 2	Day2	24.91	Day2	8.028904054596548	1666.08	22.	141.48	34.7	22.8	11.9	9	71	114.	0.7	13.41	1.08
6	Cage 156	156A	CrlGER	Het	{3, "E"}	CRL Germany Cage 2	Day1	26.95	Day1	7.9777365491651215	1260.97	15.	179.24	39.4	28	11.4	19	87	40.	0.6	11.16	0.95
6	Cage 156	156B	CrlGER	Het	{3, "E"}	CRL Germany Cage 2	Day1	29.19	Day1	7.536827680712571	1537.28	16.	147.8	33.3	23.5	9.8	14	374	63.	0.8	13.02	1.16
6	Cage 157	157A	Janvier	Het	{4, "B"}	Janvier Cage 1	Day2	24.43	Day2	7.981989357347524	1335.38	16.	101.44	34.6	24.3	10.3	10	58	157.	0.8	10.27	1.26
6	Cage 157	157B	Janvier	Het	{4, "B"}	Janvier Cage 1	Day2	26.55	Day2	8.662900188323917	2147.07	22.	86.72	43.5	32.1	11.4	13	66	187.	1.2	12.52	0.63
6	Cage 158	158A	Envigo2	Het	{4, "E"}	Envigo 2 Cage 2	Day1	29.47	Day1	6.61689854088904	1151.99	27.	121.36	42.4	28.6	13.8	7	29	134.	0.9	12.12	1.25
6	Cage 158	158B	Envigo2	Het	{4, "E"}	Envigo 2 Cage 2	Day1	29.78	Day1	7.219610476830088	2063.39	40.	175.88	42.3	30	12.3	9	23	113.	1.9	10.79	0.88
6	Cage 159	159A	CrlUK	Hom	{3, "C"}	CRL UK Cage 6	Day1	25.46	Day1	8.05184603299293	1111.75	15.	87.	44.6	32.5	12.1	17	27	110.	0.8	13.24	1.31
6	Cage 159	159B	CrlUK	Hom	{3, "C"}	CRL UK Cage 6	Day1	25.53	Day1	8.617312965139053	1409.08	34.	152.48	39.7	25.7	14	11	301	349.	0.5	12.51	0.68
6	Cage 160	160A	CrlUK	Hom	{1, "A"}	CRL UK Cage 11	Day2	29.96	Day2	7.676902536715621	1207.67	17.	177.56	49	31.1	17.9	10	29	107.	1.2	16.64	1.18
6	Cage 160	160B	CrlUK	Hom	{1, "A"}	CRL UK Cage 11	Day2	32.32	Day2	8.199257425742573	1268.01	18.	161.08	37.4	23.9	13.5	9	46	80.	0.8	12.66	1.79
6	Cage 161	161A	Envigo1	Het	{1, "B"}	Envigo 1 Cage 2	Day1	NA	Day1	NA	NA	NA	NA	NA	NA	NA	NA	NA	NA	NA	NA	NA
6	Cage 161	161B	Envigo1	Het	{1, "B"}	Envigo 1 Cage 2	Day1	31.3	Day1	7.0287539936102235	1483.19	12.	149.64	50.5	34.1	16.4	12	27	74.	0.7	15.78	1.47
6	Cage 162	162A	CrlGER	Het	{1, "D"}	CRL Germany Cage 3	Day2	26.48	Day2	9.25226586102719	753.043	11.	46.04	37.8	27.6	10.2	9	47	257.	0.7	13.58	1.1
6	Cage 162	162B	CrlGER	Het	{1, "D"}	CRL Germany Cage 3	Day2	NA	Day2	NA	NA	NA	NA	NA	NA	NA	NA	NA	NA	NA	NA	NA
6	Cage 163	163A	CrlUK	Hom	{4, "D"}	CRL UK Cage 10	Day2	28.5	Day2	8.596491228070175	1262.14	14.	146.6	42.4	27.1	15.3	8	28	74	0.2	14.33	0.71
6	Cage 163	163B	CrlUK	Hom	{4, "D"}	CRL UK Cage 10	Day2	29.79	Day2	6.881503860355824	1473.9	19.	123.64	43.8	28.3	15.5	8	54	133.	0.5	15.01	1.02
6	Cage 164	164A	CrlUK	Hom	{4, "H"}	CRL UK Cage 5	Day2	29.61	Day2	8.611955420466058	1488.92	22.	128.64	37.4	24.9	12.5	10	34	92.	0.5	11.73	1.15
6	Cage 164	164B	CrlUK	Hom	{4, "H"}	CRL UK Cage 5	Day2	27.31	Day2	8.604906627608933	1804.77	19.	112.72	37.1	23.6	13.5	9	47	136.	0.3	14.7	1.02
6	Cage 165	165A	CrlFRA	Het	{1, "G"}	CRL France Cage 2	Day2	29.06	Day2	8.430832759807295	1253.88	23.	131.84	38.8	23	15.8	8	79.	232.	0.4	13.3	1.35
6	Cage 165	165B	CrlFRA	Het	{1, "G"}	CRL France Cage 2	Day2	28.5	Day2	7.719298245614034	1717.98	20.	148.68	40.2	25.7	14.5	6	40	114.	0.7	15.51	1.32
6	Cage 166	166A	CrlFRA	Het	{2, "E"}	CRL France Cage 1	Day2	29.39	Day2	7.9959169785641375	1603.35	22.	126.08	46.2	28.6	17.6	8	29	103.	0.9	14	1.51
6	Cage 166	166B	CrlFRA	Het	{2, "E"}	CRL France Cage 1	Day2	29.54	Day2	7.278266756939743	2049.97	23.	165.8	42.7	27	15.7	9	34	141.	0.7	17.41	1.4
6	Cage 167	167A	Envigo2	Het	{2, "G"}	Envigo 2 Cage 1	Day1	28.	Day1	8.214285714285715	1490.35	22.	153.6	45.9	31.2	14.7	13	67.	183.	0.7	12.71	1.19
6	Cage 167	167B	Envigo2	Het	{2, "G"}	Envigo 2 Cage 1	Day1	32.29	Day1	7.277794982966863	1337.17	16.	202.52	49.3	33.2	16.1	12	24.	91.	0.8	14.71	1
6	Cage 168	168A	Envigo1	Het	{4, "G"}	Envigo 1 Cage 3	Day1	31.3	Day1	7.6677316293929705	789.978	9.	17.28	42.9	29.2	13.7	11	38	132.	0.3	10.2	2.01
6	Cage 168	168B	Envigo1	Het	{4, "G"}	Envigo 1 Cage 3	Day1	31.6	Day1	6.80379746835443	1419.45	19.	121.	44.2	28.4	15.8	10	31	132.	0.2	15.65	1.52
6	Cage 169	169A	CrlUK	Hom	{2, "F"}	CRL UK Cage 12	Day2	28.68	Day2	8.542538354253836	1153.31	27.	121.48	43.8	32.5	11.3	12	31	130.	0.5	15.44	0.94
6	Cage 169	169B	CrlUK	Hom	{2, "F"}	CRL UK Cage 12	Day2	31.47	Day2	8.261836669844296	1682.79	25.	76.04	41.7	27.7	14	10	24	66.	0.2	13.37	1.31
6	Cage 170	170A	CrlUK	Hom	{1, "E"}	CRL UK Cage 9	Day1	28.03	Day1	7.313592579379236	956.758	14.	81.2	39.6	28.1	11.5	9	164	213.	0.5	11.35	1.13
6	Cage 170	170B	CrlUK	Hom	{1, "E"}	CRL UK Cage 9	Day1	28.8	Day1	7.8125	1050.65	23.	194.84	44	30.9	13.1	12	23	58.	0.3	17.31	0.84
6	Cage 171	171A	CrlUK	Hom	{1, "C"}	CRL UK Cage 1	Day1	27.63	Day1	8.86717336228737	1917.42	22.	140.36	36.5	25.7	10.8	8	98	154.	0.6	12.07	1.29
6	Cage 171	171B	CrlUK	Hom	{1, "C"}	CRL UK Cage 1	Day1	26.73	Day1	8.97867564534231	1009.69	11.	97.56	49.9	35.7	14.2	12	21	78.	1.9	11.94	0.56
6	Cage 172	172A	Janvier	Het	{3, "H"}	Janvier Cage 3	Day2	25.07	Day2	7.778220981252493	1164.22	21.	240.56	37.2	24.5	12.7	9	28	75.	0.4	12.4	1.7
6	Cage 172	172B	Janvier	Het	{3, "H"}	Janvier Cage 3	Day2	22.79	Day2	8.336989907854322	1525.04	28.	143.56	36.4	23	13.4	8	36	110.	1	12.08	1.14
6	Cage 173	173A	Janvier	Het	{1, "F"}	Janvier Cage 2	Day2	25.53	Day2	7.638072855464159	1475.91	21.	151.56	38	25.9	12.1	8	45	128.	0.7	13.57	1.02
6	Cage 173	173B	Janvier	Het	{1, "F"}	Janvier Cage 2	Day2	25.94	Day2	9.830377794911334	1695.28	24.	131.8	37.5	26.1	11.4	11	56	204.	1.2	11.31	0.7
6	Cage 174	174A	CrlUK	Hom	{2, "B"}	CRL UK Cage 7	Day1	28.84	Day1	7.975034674063801	683.438	16.	100.88	47.4	35.3	12.1	9	23	74.	0.7	13.97	1.17
6	Cage 174	174B	CrlUK	Hom	{2, "B"}	CRL UK Cage 7	Day1	28.06	Day1	7.483962936564504	2005.93	16.	104.36	44	31	13	25	30	96.	0.6	12.61	0.91
6	Cage 175	175A	CrlGER	Het	{2, "C"}	CRL Germany Cage 1	Day2	31.8	Day2	8.80503144654088	1318.08	15.	91.24	41.5	28.8	12.7	12	66.	134.	0.5	13.25	0.79
6	Cage 175	175B	CrlGER	Het	{2, "C"}	CRL Germany Cage 1	Day2	29.56	Day2	9.979702300405954	962.986	8.	72.92	44.9	32.4	12.5	15	54.	248.	0.6	12.35	1.46
6	Cage 176	176A	CrlUK	Hom	{4, "F"}	CRL UK Cage 3	Day1	26.9	Day1	7.249070631970261	1729.23	20.	110.	46.2	33.4	12.8	9	27	98.	0.7	13.86	0.88
6	Cage 176	176B	CrlUK	Hom	{4, "F"}	CRL UK Cage 3	Day1	26.13	Day1	8.228090317642557	1406.08	20.	141.96	40.3	29.1	11.2	9	88	72.	0	12.15	0.95
6	Cage 177	177A	Envigo2	Het	{4, "A"}	Envigo 2 Cage 3	Day1	28.9	Day1	7.7854671280276815	2193.26	24.	137.04	34.7	23.3	11.4	7	59	158.	1.2	10.2	1.15
6	Cage 177	177B	Envigo2	Het	{4, "A"}	Envigo 2 Cage 3	Day1	NA	Day1	NA	NA	NA	NA	NA	NA	NA	NA	NA	NA	NA	NA	NA
