# Supplementary material for: Using mice from different breeding sites fails to improve replicability of results from single-laboratory studies
Source: Lab Anim (NY). 2023 Dec 27;53(1):18–22. doi: 10.1038/s41684-023-01307-w (PMC10766513; doi:10.1038/s41684-023-01307-w)
Supplement: Supplementary file 4 — A file containing R code used for all analyses. [file 41684_2023_1307_MOESM4_ESM.rmd]

---
title: "B4 Analysis 8"
author: "BV"
date: "30 03 2023"
output: word_document
---

```{r setup, include=FALSE}
knitr::opts_chunk$set(echo = TRUE)
```
Initialization
```{r}
setwd("F:/REP FAIL/Experiment B4/Analysis")

library(lmerTest)
library(MuMIn)
library(MASS)
library(ggplot2)
library(car)
library(dendextend)
library(metafor)
library(gridExtra)
library(effectsize)
library(pheatmap)

options(contrasts = c("contr.sum","contr.poly"))

sessionInfo()
```
Functions
```{r}
makeci<-function(meanvalue,sdvalue,n){
  ci <- qnorm(0.975)*sdvalue/sqrt(n)
  c(meanvalue,meanvalue-ci,meanvalue+ci)
}

HetVariances<-function(y){
out1<-leveneTest(eval(parse(text=y)) ~ LAB_CATEGORY, data=data[data$LAB_BATCH == 1, ])
out2<-leveneTest(eval(parse(text=y)) ~ LAB_CATEGORY, data=data[data$LAB_BATCH == 2, ])
out3<-leveneTest(eval(parse(text=y)) ~ LAB_CATEGORY, data=data[data$LAB_BATCH == 3, ])
out4<-leveneTest(eval(parse(text=y)) ~ LAB_CATEGORY, data=data[data$LAB_BATCH == 4, ])
out5<-leveneTest(eval(parse(text=y)) ~ LAB_CATEGORY, data=data[data$LAB_BATCH == 5, ])
out6<-leveneTest(eval(parse(text=y)) ~ LAB_CATEGORY, data=data[data$LAB_BATCH == 6, ])
chisq=-2*sum(log(c(out1$'Pr(>F)'[1],out2$'Pr(>F)'[1],out3$'Pr(>F)'[1],out4$'Pr(>F)'[1],out5$'Pr(>F)'[1],out6$'Pr(>F)'[1])))
f<-c(out1$'F value'[1],out2$'F value'[1],out3$'F value'[1],out4$'F value'[1],out5$'F value'[1],out6$'F value'[1])
p<-c(out1$'Pr(>F)'[1],out2$'Pr(>F)'[1],out3$'Pr(>F)'[1],out4$'Pr(>F)'[1],out5$'Pr(>F)'[1],out6$'Pr(>F)'[1])
cp<-pchisq(chisq, df=12, lower.tail=FALSE)
outcome<-list(f,p,cp)
names(outcome)<-c("f-val","p-val","combined p-val")
outcome
}

sdo<-function(x){sd(na.omit(x))}

sdorat <- function(var) {
  c(sdo(var[data$LAB_BATCH == 1 & data$LAB_CATEGORY == "Het"])/sdo(var[data$LAB_BATCH == 1 & data$LAB_CATEGORY == "Hom"]),
    sdo(var[data$LAB_BATCH == 2 & data$LAB_CATEGORY == "Het"])/sdo(var[data$LAB_BATCH == 2 & data$LAB_CATEGORY == "Hom"]),
    sdo(var[data$LAB_BATCH == 3 & data$LAB_CATEGORY == "Het"])/sdo(var[data$LAB_BATCH == 3 & data$LAB_CATEGORY == "Hom"]),
    sdo(var[data$LAB_BATCH == 4 & data$LAB_CATEGORY == "Het"])/sdo(var[data$LAB_BATCH == 4 & data$LAB_CATEGORY == "Hom"]),
    sdo(var[data$LAB_BATCH == 5 & data$LAB_CATEGORY == "Het"])/sdo(var[data$LAB_BATCH == 5 & data$LAB_CATEGORY == "Hom"]),
    sdo(var[data$LAB_BATCH == 6 & data$LAB_CATEGORY == "Het"])/sdo(var[data$LAB_BATCH == 6 & data$LAB_CATEGORY == "Hom"]))
}

makeforestplots<-function(column){
  ds<-rbind(
    c(mean(na.omit(s1[,column])),sd(na.omit(s1[,column])),length(na.omit(s1[,column])),var(na.omit(s1[,column]))),
    c(mean(na.omit(s2[,column])),sd(na.omit(s2[,column])),length(na.omit(s2[,column])),var(na.omit(s2[,column]))),
    c(mean(na.omit(s3[,column])),sd(na.omit(s3[,column])),length(na.omit(s3[,column])),var(na.omit(s3[,column]))),
    c(mean(na.omit(s4[,column])),sd(na.omit(s4[,column])),length(na.omit(s4[,column])),var(na.omit(s4[,column]))),
    c(mean(na.omit(s5[,column])),sd(na.omit(s5[,column])),length(na.omit(s5[,column])),var(na.omit(s5[,column]))),
    c(mean(na.omit(s6[,column])),sd(na.omit(s6[,column])),length(na.omit(s6[,column])),var(na.omit(s6[,column])))
  )
  
  dh<-rbind(
    c(mean(na.omit(h1[,column])),sd(na.omit(h1[,column])),length(na.omit(h1[,column])),var(na.omit(h1[,column]))),
    c(mean(na.omit(h2[,column])),sd(na.omit(h2[,column])),length(na.omit(h2[,column])),var(na.omit(h2[,column]))),
    c(mean(na.omit(h3[,column])),sd(na.omit(h3[,column])),length(na.omit(h3[,column])),var(na.omit(h3[,column]))),
    c(mean(na.omit(h4[,column])),sd(na.omit(h4[,column])),length(na.omit(h4[,column])),var(na.omit(h4[,column]))),
    c(mean(na.omit(h5[,column])),sd(na.omit(h5[,column])),length(na.omit(h5[,column])),var(na.omit(h5[,column]))),
    c(mean(na.omit(h6[,column])),sd(na.omit(h6[,column])),length(na.omit(h6[,column])),var(na.omit(h6[,column])))
  )
  
  meta<-rma.mv(c(ds[,1],dh[,1]),c(ds[,4],dh[,4]))
  metamean<-meta$beta[1]
  metalb<-meta$ci.lb
  metaub<-meta$ci.ub
  
  dfh<-data.frame(rbind(
    makeci(dh[1,1],dh[1,2],dh[1,3]),
    makeci(dh[2,1],dh[2,2],dh[2,3]),
    makeci(dh[3,1],dh[3,2],dh[3,3]),
    makeci(dh[4,1],dh[4,2],dh[4,3]),
    makeci(dh[5,1],dh[5,2],dh[5,3]),
    makeci(dh[6,1],dh[6,2],dh[6,3])
  ))
  names(dfh)<-c("effect","lower","upper")
  dfh$row_num <- seq.int(nrow(dfh))
  
  dfs<-data.frame(rbind(
    makeci(ds[1,1],ds[1,2],ds[1,3]),
    makeci(ds[2,1],ds[2,2],ds[2,3]),
    makeci(ds[3,1],ds[3,2],ds[3,3]),
    makeci(ds[4,1],ds[4,2],ds[4,3]),
    makeci(ds[5,1],ds[5,2],ds[5,3]),
    makeci(ds[6,1],ds[6,2],ds[6,3])
  ))
  names(dfs)<-c("effect","lower","upper")
  dfs$row_num <- seq.int(nrow(dfs))
  
  rangemin<-min(c(dfs[,2],dfh[,2]))-mean(dfs[,1])/50
  rangemax<-max(c(dfs[,3],dfh[,3]))+mean(dfs[,1])/50
  
  ycoordred<-c(0.95,1.95,2.95,3.95,4.95,5.95)
  ycoordblue<-c(1.05,2.05,3.05,4.05,5.05,6.05)
  
  ploth<-ggplot(data=dfh, aes(y=ycoordred, x=effect, xmin=lower, xmax=upper)) +
    geom_point(color='red',size=2.4) + 
    geom_errorbarh(height=.1,color='red',size=1.4) +
    scale_y_continuous(name = "", breaks=1:nrow(dfh))+
    xlim(rangemin, rangemax)+
    annotate("rect", xmin = metalb, xmax = metaub, ymin=0, ymax = Inf,
             alpha = .1,fill = "blue")+
    geom_vline(xintercept = metamean, colour="blue")+
    theme(aspect.ratio=1)+
    geom_point(data=dfs,aes(y=ycoordblue, x=effect),color='blue',size=2.4) +
    geom_errorbarh(data=dfs,aes(y=ycoordblue, x=effect),height=.1,size=1.4,color='blue') +
    theme(text = element_text(size = 24)) +
    xlab("") + 
    ylab("")
  
  grid.arrange(ploth, ncol=1)
  
  distHom<-(abs(ds[,1]-metamean)/meta$se)
  distHet<-(abs(dh[,1]-metamean)/meta$se)
  
  insideHom<-c()
  for(i in 1:6){
    insideHom<-c(insideHom,ds[i,1]>metalb && ds[i,1]<metaub)
  }
  suminsideHom<-sum(insideHom)
  
  insideHet<-c()
  for(i in 1:6){
    insideHet<-c(insideHet,dh[i,1]>metalb && dh[i,1]<metaub)
  }
  suminsideHet<-sum(insideHet)
  
  print(mean(distHom))
  print(mean(distHet))
  
  outp<-list(distHom,distHet,suminsideHom,suminsideHet)
  names(outp)<-c("Distances Hom group","Distances Het group","Inside CI Hom","Inside CI Het")
  outp
}

makedotplot<-function(var,ylabel){
    ggplot(aes(y = var, x = LAB_CATEGORY, colour = BREEDER_ID), data = ddp) + 
    facet_wrap(~`LAB_BATCH`, ncol = 6) +
    labs(x="Laboratory", y=ylabel,colour="Breeder")+
    geom_jitter(aes(colour = BREEDER_ID),width=0.25,height=0) +
    scale_color_manual(values=c("#192e5b","#1d65a6","#72a2c0","#00743f","#f2a104","#f25117"))
}

```
Data Import
```{r}
data <- read.delim("data.dat", header = TRUE, na.strings=c("","NA","Na",NA),sep="\t")
data$LAB_BATCH<-as.factor(data$LAB_BATCH)
```
For Kreatinin we identified two extreme outlier. These values are outside the range of physiological plausible values and are therefore excluded (set to NA).
```{r}
 data$KREATININ[data$KREATININ>100]<-NA

observedvalues<-c(
length(na.omit(data$BODYWEIGHT_SAC)),
length(na.omit(data$RELATIVE_ADRENALWEIGHT)),
length(na.omit(data$EPM_TTD)),
length(na.omit(data$EPM_OAE)),
length(na.omit(data$EPM_OAT)),
length(na.omit(data$TOTALPROTEIN)),
length(na.omit(data$ALBUMIN)),
length(na.omit(data$GLOBULINE)),
length(na.omit(data$KREATININ)),
length(na.omit(data$ALAT_GPT)),
length(na.omit(data$ASAT_GOT)),
length(na.omit(data$BILIRUBIN)),
length(na.omit(data$GLUCOSE)),
length(na.omit(data$TRIGLYZERIDE))
)

missingvaluetable<-data.frame(c(
                  "BODYWEIGHT_SAC","RELATIVE_ADRENALWEIGHT","EPM_TTD",
                  "EPM_OAE","EPM_OAT","TOTALPROTEIN",
                  "ALBUMIN","GLOBULINE","KREATININ","ALAT_GPT",
                  "ASAT_GOT","BILIRUBIN","GLUCOSE","TRIGLYZERIDE"),observedvalues)
names(missingvaluetable)<-c("Phenotype measure","Number of recorded values")
missingvaluetable

length(na.omit(data$BODYWEIGHT_SAC)) # number of animals for which we have data
sum(observedvalues) # total number of recorded data points

ddp<-data
ddp$LAB_CATEGORY<-as.character(ddp$LAB_CATEGORY)
ddp$LAB_CATEGORY[ddp$LAB_CATEGORY=="Het"]<-"HET"
ddp$LAB_CATEGORY[ddp$LAB_CATEGORY=="Hom"]<-"STA"
ddp$LAB_CATEGORY<-as.factor(ddp$LAB_CATEGORY)

ddp$BREEDER_ID<-as.character(ddp$BREEDER_ID)
ddp$BREEDER_ID[ddp$BREEDER_ID=="CrlFRA"]<-"BS 1"
ddp$BREEDER_ID[ddp$BREEDER_ID=="CrlGER"]<-"BS 2"
ddp$BREEDER_ID[ddp$BREEDER_ID=="CrlUK"]<-"BS 3"
ddp$BREEDER_ID[ddp$BREEDER_ID=="Envigo1"]<-"BS 4"
ddp$BREEDER_ID[ddp$BREEDER_ID=="Envigo2"]<-"BS 5"
ddp$BREEDER_ID[ddp$BREEDER_ID=="Janvier"]<-"BS 6"
ddp$BREEDER_ID<-as.factor(ddp$BREEDER_ID)

ddp$LAB_BATCH<-as.character(ddp$LAB_BATCH)
ddp$LAB_BATCH[ddp$LAB_BATCH=="1"]<-"LAB 1"
ddp$LAB_BATCH[ddp$LAB_BATCH=="2"]<-"LAB 2"
ddp$LAB_BATCH[ddp$LAB_BATCH=="3"]<-"LAB 3"
ddp$LAB_BATCH[ddp$LAB_BATCH=="4"]<-"LAB 4"
ddp$LAB_BATCH[ddp$LAB_BATCH=="5"]<-"LAB 5"
ddp$LAB_BATCH[ddp$LAB_BATCH=="6"]<-"LAB 6"
ddp$LAB_BATCH<-as.factor(ddp$LAB_BATCH)

pdf("DotPlot_1.pdf", width = 5.5, height = 4)
makedotplot(ddp$BODYWEIGHT_SAC,"Bodyweight (g)")
Sys.sleep(1)
pdf("DotPlot_2.pdf", width = 5.5, height = 4)
makedotplot(data$RELATIVE_ADRENALWEIGHT,"Adrenal weight")
Sys.sleep(1)
pdf("DotPlot_3.pdf", width = 5.5, height = 4)
makedotplot(data$EPM_TTD,"Distance travelled")
Sys.sleep(1)
pdf("DotPlot_4.pdf", width = 5.5, height = 4)
makedotplot(data$EPM_OAE,"Open arm entries")
Sys.sleep(1)
pdf("DotPlot_5.pdf", width = 5.5, height = 4)
makedotplot(data$EPM_OAT,"Time in open arms")
Sys.sleep(1)
pdf("DotPlot_6.pdf", width = 5.5, height = 4)
makedotplot(data$TOTALPROTEIN,"Total protein")
Sys.sleep(1)
pdf("DotPlot_7.pdf", width = 5.5, height = 4)
makedotplot(data$ALBUMIN,"Albumin")
Sys.sleep(1)
pdf("DotPlot_8.pdf", width = 5.5, height = 4)
makedotplot(data$GLOBULINE,"Glubuline")
Sys.sleep(1)
pdf("DotPlot_9.pdf", width = 5.5, height = 4)
makedotplot(data$KREATININ,"Kreatinine")
Sys.sleep(1)
pdf("DotPlot_10.pdf", width = 5.5, height = 4)
makedotplot(data$ALAT_GPT,"ALAT GPT")
Sys.sleep(1)
pdf("DotPlot_11.pdf", width = 5.5, height = 4)
makedotplot(data$ASAT_GOT,"ASAT GOT")
Sys.sleep(1)
pdf("DotPlot_12.pdf", width = 5.5, height = 4)
makedotplot(data$BILIRUBIN,"Bilirubin")
Sys.sleep(1)
pdf("DotPlot_13.pdf", width = 5.5, height = 4)
makedotplot(data$GLUCOSE,"Glucose")
Sys.sleep(1)
pdf("DotPlot_14.pdf", width = 5.5, height = 4)
makedotplot(data$TRIGLYZERIDE,"Triglyceride")
Sys.sleep(1)


```
Question 1: Taken all labs and all breeders together we have a 6-by-6 crossed design that allows us disentangle variance components due to breeder (genetic and early environmental influence) and lab (environmental influence during development). We will do this using GLMMs for singler variables and MANOVA for the combined set of response variables.

GLMMs
```{r}

mod<-lmer(BODYWEIGHT_SAC ~ BREEDER_ID * LAB_BATCH+(1|CAGE_ID),data = data)
rsq1<-r.squaredGLMM(mod)
rsq1
anova(mod)

mod<-lmer(RELATIVE_ADRENALWEIGHT ~ BREEDER_ID * LAB_BATCH+(1|CAGE_ID),data = data)
rsq2<-r.squaredGLMM(mod)
rsq2
anova(mod)

mod<-lmer(EPM_TTD ~ BREEDER_ID * LAB_BATCH+(1|CAGE_ID),data = data)
rsq3<-r.squaredGLMM(mod)
rsq3
anova(mod)

mod<-lmer(EPM_OAE ~ BREEDER_ID * LAB_BATCH+(1|CAGE_ID),data = data)
rsq4<-r.squaredGLMM(mod)
rsq4
anova(mod)

mod<-lmer(EPM_OAT ~ BREEDER_ID * LAB_BATCH+(1|CAGE_ID),data = data)
rsq5<-r.squaredGLMM(mod)
rsq5
anova(mod)

mod<-lmer(TOTALPROTEIN ~ BREEDER_ID * LAB_BATCH+(1|CAGE_ID),data = data)
rsq6<-r.squaredGLMM(mod)
rsq6
anova(mod)

mod<-lmer(ALBUMIN ~ BREEDER_ID * LAB_BATCH+(1|CAGE_ID),data = data)
rsq7<-r.squaredGLMM(mod)
rsq7
anova(mod)

mod<-lmer(GLOBULINE ~ BREEDER_ID * LAB_BATCH+(1|CAGE_ID),data = data)
rsq8<-r.squaredGLMM(mod)
rsq8
anova(mod)

mod<-lmer(KREATININ ~ BREEDER_ID * LAB_BATCH+(1|CAGE_ID),data = data)
rsq9<-r.squaredGLMM(mod)
rsq9
anova(mod)

mod<-lmer(ALAT_GPT ~ BREEDER_ID * LAB_BATCH+(1|CAGE_ID),data = data)
rsq10<-r.squaredGLMM(mod)
rsq10
anova(mod)

mod<-lmer(ASAT_GOT ~ BREEDER_ID * LAB_BATCH+(1|CAGE_ID),data = data)
rsq11<-r.squaredGLMM(mod)
rsq11
anova(mod)

mod<-lmer(BILIRUBIN ~ BREEDER_ID * LAB_BATCH+(1|CAGE_ID),data = data)
rsq12<-r.squaredGLMM(mod)
rsq12
anova(mod)

mod<-lmer(GLUCOSE ~ BREEDER_ID * LAB_BATCH+(1|CAGE_ID),data = data)
rsq13<-r.squaredGLMM(mod)
rsq13
anova(mod)

mod<-lmer(TRIGLYZERIDE ~ BREEDER_ID * LAB_BATCH+(1|CAGE_ID),data = data)
rsq14<-r.squaredGLMM(mod)
rsq14
anova(mod)

propv_explained<-c(rsq1[1],rsq2[1],rsq3[1],rsq4[1],rsq5[1],rsq6[1],rsq7[1],rsq8[1],rsq9[1],rsq10[1],rsq11[1],rsq12[1],rsq13[1],rsq14[1])
mean(propv_explained)
min(propv_explained)
max(propv_explained)
```

MANOVA
```{r}
mdata<-na.omit(data)

outcomes<-cbind(
                     mdata$BODYWEIGHT_SAC,mdata$RELATIVE_ADRENALWEIGHT,mdata$EPM_TTD,
                     mdata$EPM_OAE,mdata$EPM_OAT,mdata$TOTALPROTEIN,
                     mdata$ALBUMIN,mdata$GLOBULINE,mdata$KREATININ,mdata$ALAT_GPT,
                     mdata$ASAT_GOT,mdata$BILIRUBIN,mdata$GLUCOSE,mdata$TRIGLYZERIDE)

dim(outcomes)
nvar<-dim(outcomes)[2]
corcoef<-cor(outcomes)
mean(abs(corcoef))
100*(sum(abs(corcoef)<0.5)/(nvar*(nvar-1))) # % of cases where corrcoef was <0.5

mmodel<-manova(outcomes ~ LAB_BATCH * BREEDER_ID,data=mdata)
modsummary<-summary(mmodel)
modsummary
100*(modsummary$stats[1:3,2]/nvar) # % var explained by factors (eta-squared)
eta_squared(mmodel)
```
Question 2: Do animals from different breeders have overall different phenotypes?
This is the question, whether based on the combined values of the outcome variables we can predict from which breeder an animal was coming. 

```{r}
# LDA by Breeder

evarB<-cbind(mdata$BREEDER_ID,outcomes)
evarB<-as.data.frame(evarB)
names(evarB)<-c("BREEDER_ID",
                  "BODYWEIGHT_SAC","RELATIVE_ADRENALWEIGHT","EPM_TTD",
                  "EPM_OAE","EPM_OAT","TOTALPROTEIN",
                  "ALBUMIN","GLOBULINE","KREATININ","ALAT_GPT",
                  "ASAT_GOT","BILIRUBIN","GLUCOSE","TRIGLYZERIDE")
discrimB<-lda(BREEDER_ID ~
             BODYWEIGHT_SAC + RELATIVE_ADRENALWEIGHT + EPM_TTD +
            EPM_OAE + EPM_OAT + TOTALPROTEIN +
             ALBUMIN + GLOBULINE + KREATININ + ALAT_GPT +
             ASAT_GOT + BILIRUBIN + GLUCOSE + TRIGLYZERIDE, data = evarB)
discrimB

predB <- predict(discrimB)$class
predtabB<-table(evarB$BREEDER_ID, predB, dnn = c('Actual Group','Predicted Group'))
predtabB
diag(prop.table(predtabB, 1))
sum(diag(prop.table(predtabB)))
match<-as.factor(evarB$BREEDER_ID)==predB


lda.data <- cbind(evarB, predict(discrimB)$x)
pdf("LDABs3.pdf", width = 4, height = 4)
ggplot(lda.data, aes(LD1, LD2)) +
  #xlim(-5,6) +
  #ylim(-5.5,4.5) +
  coord_cartesian(xlim = c(-6,6.5), ylim = c(-5.5,4.5), expand = FALSE) +
  scale_y_continuous( breaks = c(-4,-2,0,2,4) ) +
  #scale_x_continuous( limits = c(-5,6), expand = c(0,0) ) +
  #scale_y_continuous( limits = c(-5.5,4.5), expand = c(0,0) ) +
  theme(panel.grid.major = element_blank(), panel.grid.minor = element_blank(),panel.background = element_blank(),axis.line = element_line(colour = "black"),legend.position = "none") +
  stat_ellipse(aes(color = as.factor(evarB$BREEDER_ID))) +
  geom_point(aes(shape = match,color = as.factor(evarB$BREEDER_ID)),size=3)+
  scale_shape_manual(values = c(21,16)) +
  scale_color_manual(values=c("#192e5b","#1d65a6","#72a2c0","#00743f","#f2a104","#f25117"))

```
```{r}
# Creating HeatMap for correct classification
colnames(predtabB) <- paste0("B",seq(1,6))
rownames(predtabB) <- paste0("B",seq(1,6))

pdf("PredB.pdf", width = 4, height = 4)
pheatmap(predtabB,
         cluster_rows = FALSE, 
         cluster_cols = FALSE,
         cellheight=20,
         cellwidth = 20,
         color = colorRampPalette(c("white", "firebrick3"))(50),
         angle_col = 0,
         fontsize = 12)
```

Question 3: Do animals tested at different labs have overall different dramatypes?
This is the question, whether based on the combined values of the outcome variables we can predict at which lab an animal was tested. 

```{r}
# LDA by Lab

evarL<-cbind(mdata$LAB_BATCH ,outcomes)
evarL<-as.data.frame(evarL)
names(evarL)<-c("LAB_BATCH",
                  "BODYWEIGHT_SAC","RELATIVE_ADRENALWEIGHT","EPM_TTD",
                  "EPM_OAE","EPM_OAT","TOTALPROTEIN",
                  "ALBUMIN","GLOBULINE","KREATININ","ALAT_GPT",
                  "ASAT_GOT","BILIRUBIN","GLUCOSE","TRIGLYZERIDE")
discrimL<-lda(LAB_BATCH ~
             BODYWEIGHT_SAC + RELATIVE_ADRENALWEIGHT + EPM_TTD +
            EPM_OAE + EPM_OAT + TOTALPROTEIN +
             ALBUMIN + GLOBULINE + KREATININ + ALAT_GPT +
             ASAT_GOT + BILIRUBIN + GLUCOSE + TRIGLYZERIDE, data = evarL)
discrimL

predL <- predict(discrimL)$class
predtabL<-table(evarL$LAB_BATCH, predL, dnn = c('Actual Group','Predicted Group'))
predtabL
diag(prop.table(predtabL, 1))
sum(diag(prop.table(predtabL)))
match<-as.factor(evarL$LAB_BATCH)==predL


lda.data <- cbind(evarL, predict(discrimL)$x)
pdf("LDALs3.pdf", width = 4, height = 4)
ggplot(lda.data, aes(LD1, LD2)) +
  #xlim(-7.5,4.5) +
  #ylim(-4,6) +
  coord_cartesian(xlim = c(-7.5,5.5), ylim = c(-4,6), expand = FALSE) +
  scale_x_continuous( breaks = c(-6,-4,-2,0,2,4) ) +
  theme(panel.grid.major = element_blank(), panel.grid.minor = element_blank(),panel.background = element_blank(),axis.line = element_line(colour = "black"),legend.position = "none") +
  stat_ellipse(aes(color = as.factor(evarL$LAB_BATCH))) +
  geom_point(aes(shape = match,color = as.factor(evarL$LAB_BATCH)),size=3)+
  scale_shape_manual(values = c(21,16)) +
  scale_color_manual(values=c("#1F78B4", "#5AAE61", "#FDAE61","#C51B7D","#6A3D9A","#5B3857"))

```
```{r}
# Creating HeatMap for correct classification
colnames(predtabL) <- paste0("L",seq(1,6))
rownames(predtabL) <- paste0("L",seq(1,6))

pdf("PredL.pdf", width = 4, height = 4)
pheatmap(predtabL,
         cluster_rows = FALSE, 
         cluster_cols = FALSE,
         cellheight=20,
         cellwidth = 20,
         color = colorRampPalette(c("white", "firebrick3"))(50),
         angle_col = 0,
         fontsize = 12)
```

Question 4: Does heterogenization increase within-group variance?
This is a question of comparing variances of the heterogenized and standardized groups. The six labs are our six replicates. Comparing variances is done with an F-ratio test, however the classical F-test is rather sensible to outliers. The more robust and preferred version is Levene's test for equal variances.
We have in total 15 outcome variables; for each outcome we get 6 f-ratios (one for each lab). Figure 1 shows the ratios of SD(heterogenized)/SD(standardized) –i.e. a ratio of >1 means the SD of the heterogenized group was larger than of the standardized group. 

```{r}
# LeveneTest for equal variances

varnames<-c("BODYWEIGHT_SAC","RELATIVE_ADRENALWEIGHT","EPM_TTD","EPM_OAE","EPM_OAT","TOTALPROTEIN","ALBUMIN","GLOBULINE","KREATININ","ALAT_GPT","ASAT_GOT","BILIRUBIN","GLUCOSE","TRIGLYZERIDE")

levtests<-list()
for(i in 1:length(varnames)){
  levtests[[length(levtests)+1]] <-HetVariances(varnames[i])
} # This gives for each of the 15 variables the outcome of the leveneTests

singlep<-c()
for(i in 1:length(varnames)){
singlep<-c(singlep,levtests[[i]]$`p-val`)
}
singlep<0.05
spv<-rep(seq(1,14),each=6)[singlep<0.05]
spl<-rep(seq(1,6),14)[singlep<0.05]
sigdev<-c(varnames[spv],spl,singlep[(spv-1)*6+spl],(levtests[[spv]]$`f-val`)[3])
names(sigdev)<-c("Measure","Lab","p-vale","f-value")
sigdev # measure with unequal variances
c(min(levtests[[spv]]$`f-val`),max(levtests[[spv]]$`f-val`)) # Range of f-values

combinedp<-c()
for(i in 1:length(varnames)){
combinedp<-c(combinedp,levtests[[i]]$`combined p-val`)
}
min(combinedp) # smallest combined p-value

fvalues<-data.frame(rbind(levtests[[1]]$`f-val`,levtests[[2]]$`f-val`,levtests[[3]]$`f-val`,levtests[[4]]$`f-val`,levtests[[5]]$`f-val`,
           levtests[[6]]$`f-val`,levtests[[7]]$`f-val`,levtests[[8]]$`f-val`,levtests[[9]]$`f-val`,levtests[[10]]$`f-val`,
           levtests[[11]]$`f-val`,levtests[[12]]$`f-val`,levtests[[13]]$`f-val`,levtests[[14]]$`f-val`),combinedp)
names(fvalues)<-c("Lab1","Lab2","Lab3","Lab4","Lab5","Lab6","P(combined)")
row.names(fvalues)<-varnames
fvalues

sdrats<-c()
for(i in 1:length(varnames)){
sdrats<-c(sdrats,sdorat(eval(parse(text=paste("data$",varnames[i])))))
}

summary(sdrats<1)

outcome<-as.factor(rep(seq(1,14),each=6))
Lab<-as.factor(rep(seq(1,6),14))
df<-data.frame(sdrats,outcome,Lab)
plot<-ggplot(df, aes(x=outcome, y=sdrats, fill = Lab))+
  xlab("Phenotype Measures")+
  ylab("SD Ratio")+ 
  geom_dotplot(binaxis='y', stackdir='center')+
  geom_hline(yintercept=1, linetype="dashed", color = "red")+
  scale_fill_manual(values=c("#1F78B4", "#5AAE61", "#FDAE61","#C51B7D","#6A3D9A","#5B3857"))
plot

```
```{r}
outcome<-as.factor(rep(seq(1,14),each=6))
Lab<-as.factor(rep(seq(1,6),14))
df<-data.frame(sdrats,outcome,Lab)
pdf("SDPlot.pdf", width = 6, height = 6)
ggplot(df, aes(x=sdrats, y=outcome, fill = Lab))+
  ylab("")+
  xlab("SD Ratio")+ 
  theme(aspect.ratio=2)+
  geom_dotplot(binaxis='y', stackdir='center')+
  geom_vline(xintercept=1, linetype="dashed", color = "red", size=0.8)+
  scale_fill_manual(values=c("#1F78B4", "#5AAE61", "#FDAE61","#C51B7D","#6A3D9A","#5B3857"))+
  scale_y_discrete(labels=c(
    "BODYWEIGHT_SAC","RELATIVE_ADRENALWEIGHT","EPM_TTD",
    "EPM_OAE","EPM_OAT","TOTALPROTEIN",
    "ALBUMIN","GLOBULINE","KREATININ","ALAT_GPT",
    "ASAT_GOT","BILIRUBIN","GLUCOSE","TRIGLYZERIDE"))

```
Question 5: Does heterogenization lead to lower between-lab variation?
To address this question, I ran for each outcome variable a mixed model of the form outcome~Lab+(1|cage); separate models for the Heterogenised and Homogeneous cohorts. The focus is then on the marginal R-squared. If it is large(er) that means that more of the overall variation is due to between-lab variation. We therefore would expect, that the marginal r-squared is always larger in the homogeneous cohorts. 
```{r}

rshet<-c()
rshom<-c()
for(i in 1:length(varnames)){
dhet<-data[data$LAB_CATEGORY == 'Het', ]
modhet<-lmer(eval(parse(text=varnames[i])) ~ LAB_BATCH+(1|CAGE_ID),data = dhet)
rshet<-rbind(rshet,r.squaredGLMM(modhet))
dhom<-data[data$LAB_CATEGORY == 'Hom', ]
modhom<-lmer(eval(parse(text=varnames[i])) ~ LAB_BATCH+(1|CAGE_ID),data = dhom)
rshom<-rbind(rshom,r.squaredGLMM(modhom))
}

c(min(rshet[,1]),max(rshet[,1])) # range of var explained by Lab in het group
c(min(rshom[,1]),max(rshom[,1])) # range of var explained by Lab in hom group
median(rshet[,1])
median(rshom[,1])
hetplus<-sum((rshom[,1]-rshet[,1])>0) # Number of cases where explained var in hom is larger
hetplus
binom.test(hetplus, length(varnames)) 

data.frame(varnames,rshet[,1],rshom[,1])

```
Question 6: If we treat the 6 replicates of heterogenized groups as one set of studies for meta analysis and the 6 replicates of homogenized groups as another set of studies for meta analysis, do the forest plots between these two sets differ? Do we find higher replicability (in terms of coverage) in the heterogenized group? Do the two groups differ in terms of their dance around the (meta-analytic) mean?
```{r}
# Multi Lab

s1<-data[data$LAB_CATEGORY=="Hom" & data$LAB_BATCH==1,]
s2<-data[data$LAB_CATEGORY=="Hom" & data$LAB_BATCH==2,]
s3<-data[data$LAB_CATEGORY=="Hom" & data$LAB_BATCH==3,]
s4<-data[data$LAB_CATEGORY=="Hom" & data$LAB_BATCH==4,]
s5<-data[data$LAB_CATEGORY=="Hom" & data$LAB_BATCH==5,]
s6<-data[data$LAB_CATEGORY=="Hom" & data$LAB_BATCH==6,]

h1<-data[data$LAB_CATEGORY=="Het" & data$LAB_BATCH==1,]
h2<-data[data$LAB_CATEGORY=="Het" & data$LAB_BATCH==2,]
h3<-data[data$LAB_CATEGORY=="Het" & data$LAB_BATCH==3,]
h4<-data[data$LAB_CATEGORY=="Het" & data$LAB_BATCH==4,]
h5<-data[data$LAB_CATEGORY=="Het" & data$LAB_BATCH==5,]
h6<-data[data$LAB_CATEGORY=="Het" & data$LAB_BATCH==6,]


pdf("forestBODYWEIGHT_SAC.pdf", width = 3, height = 4)
makeforestplots(9) # BODYWEIGHT_SAC

Sys.sleep(2)
pdf("forestRELATIVE_ADRENALWEIGHT.pdf", width = 3, height = 4)
makeforestplots(11) # RELATIVE_ADRENALWEIGHT

Sys.sleep(2)
pdf("forestEPM_TTD.pdf", width = 3, height = 4)
makeforestplots(12) # EPM_TTD

Sys.sleep(2)
pdf("forestEPM_OAE.pdf", width = 3, height = 4)
makeforestplots(13) # EPM_OAE

Sys.sleep(2)
pdf("forestEPM_OAT.pdf", width = 3, height = 4)
makeforestplots(14) # EPM_OAT

Sys.sleep(2)
pdf("forestTOTALPROTEIN.pdf", width = 3, height = 4)
makeforestplots(15) # TOTALPROTEIN

Sys.sleep(2)
pdf("forestALBUMIN.pdf", width = 3, height = 4)
makeforestplots(16) # ALBUMIN

Sys.sleep(2)
pdf("forestGLOBULINE.pdf", width = 3, height = 4)
makeforestplots(17) # GLOBULINE

Sys.sleep(2)
pdf("forestKREATININ.pdf", width = 3, height = 4)
makeforestplots(18) # KREATININ

Sys.sleep(2)
pdf("forestALAT_GPT.pdf", width = 3, height = 4)
makeforestplots(19) # ALAT_GPT

Sys.sleep(2)
pdf("forestASAT_GOT.pdf", width = 3, height = 4)
makeforestplots(20) # ASAT_GOT

Sys.sleep(2)
pdf("forestBILIRUBIN.pdf", width = 3, height = 4)
makeforestplots(21) # BILIRUBIN

Sys.sleep(2)
pdf("forestGLUCOSE.pdf", width = 3, height = 4)
makeforestplots(22) # GLUCOSE

Sys.sleep(2)
pdf("forestTRIGLYZERIDE.pdf", width = 3, height = 4)
makeforestplots(23) # TRIGLYZERIDE


m1<-makeforestplots(9) # BODYWEIGHT_SAC
m2<-makeforestplots(11) # RELATIVE_ADRENALWEIGHT
m3<-makeforestplots(12) # EPM_TTD
m4<-makeforestplots(13) # EPM_OAE
m5<-makeforestplots(14) # EPM_OAT
m6<-makeforestplots(15) # TOTALPROTEIN
m7<-makeforestplots(16) # ALBUMIN
m8<-makeforestplots(17) # GLOBULINE
m9<-makeforestplots(18) # KREATININ
m10<-makeforestplots(19) # ALAT_GPT
m11<-makeforestplots(20) # ASAT_GOT
m12<-makeforestplots(21) # BILIRUBIN
m13<-makeforestplots(22) # GLUCOSE
m14<-makeforestplots(23) # TRIGLYZERIDE


alldist<-c(m1$`Distances Hom group`,m2$`Distances Hom group`,m3$`Distances Hom group`,m4$`Distances Hom group`,m5$`Distances Hom group`,m6$`Distances Hom group`,m7$`Distances Hom group`,m8$`Distances Hom group`,m9$`Distances Hom group`,m10$`Distances Hom group`,m11$`Distances Hom group`,m12$`Distances Hom group`,m13$`Distances Hom group`,m14$`Distances Hom group`,m1$`Distances Het group`,m2$`Distances Het group`,m3$`Distances Het group`,m4$`Distances Het group`,m5$`Distances Het group`,m6$`Distances Het group`,m7$`Distances Het group`,m8$`Distances Het group`,m9$`Distances Het group`,m10$`Distances Het group`,m11$`Distances Het group`,m12$`Distances Het group`,m13$`Distances Het group`,m14$`Distances Het group`)

df<-data.frame(alldist,as.factor(rep(seq(1,2),each=84)),as.factor(rep(rep(seq(1,14),each=6),2)),as.factor(rep(seq(1,6),28)))
names(df)<-c("Distance","HomHet","Measure","Lab")
distmod<-lmer(Distance~HomHet+(1|Measure)+(1|Lab),data=df)
distmod
r.squaredGLMM(distmod)
anova(distmod)

allinsideHom<-c(m1$`Inside CI Hom`,m2$`Inside CI Hom`,m3$`Inside CI Hom`,m4$`Inside CI Hom`,m5$`Inside CI Hom`,m6$`Inside CI Hom`,m7$`Inside CI Hom`,m8$`Inside CI Hom`,m9$`Inside CI Hom`,m10$`Inside CI Hom`,m11$`Inside CI Hom`,m12$`Inside CI Hom`,m13$`Inside CI Hom`,m14$`Inside CI Hom`)/6
100*c(mean(allinsideHom),1.96*sd(allinsideHom)/sqrt(length(varnames)))
# % of estimates within CI (coverage rate) for Hom (plusminus SD)

allinsideHet<-c(m1$`Inside CI Het`,m2$`Inside CI Het`,m3$`Inside CI Het`,m4$`Inside CI Het`,m5$`Inside CI Het`,m6$`Inside CI Het`,m7$`Inside CI Het`,m8$`Inside CI Het`,m9$`Inside CI Het`,m10$`Inside CI Het`,m11$`Inside CI Het`,m12$`Inside CI Het`,m13$`Inside CI Het`,m14$`Inside CI Het`)/6
100*c(mean(allinsideHet),1.96*sd(allinsideHet)/sqrt(length(varnames)))
# % of estimates within CI (coverage rate) for Het
```
