# Supplementary material for: Using mice from different breeding sites fails to improve replicability of results from single-laboratory studies
Source: Lab Anim (NY). 2023 Dec 27;53(1):18–22. doi: 10.1038/s41684-023-01307-w (PMC10766513; doi:10.1038/s41684-023-01307-w)
Supplement: Supplementary file 5 — Laboratory-specific housing and husbandry conditions for each laboratory. [file 41684_2023_1307_MOESM5_ESM.xlsx]

## Sheet: Sheet1
Suppl. Table 1: Detailed housing and husbandry conditions in each testing laboratory
	LAB 1	LAB2	LAB3	LAB4	LAB5	LAB6
Type of animal facility	Low barrier (conventional) open caging, cages with filter-top	Low barrier (conventional) open top caging	High barrier (SPF-specified pathogen free) individually ventilated caging (IVC)	Low barrier (conventional) open caging	High barrier (SPF-specified pathogen free) individually ventilated caging (IVC)	Low barrier (conventional) individually ventilated caging (IVC)
Light : dark regime	Reverse light (12h)/dark cycle (12h) Lights ON at 20h, Lights OFF at 8h	Normal light (12h)/dark cycle (12h) Lights ON at 7h, Lights OFF at 19h	Normal light (12h)/dark cycle (12h) Lights ON at 5.30h, Lights OFF at 16.30h	Normal light (12h)/dark cycle (12h) Lights ON at 7h, Lights OFF at 19h	Reverse light (12h)/dark cycle (12h) Lights ON at 21h, Lights OFF at 9h	Reverse light (12h)/dark cycle (12h) Lights ON at 21h, Lights OFF at 9h
Caging system (type of cage)	TYPE II L (floor space 530 cm2; dimensions 365 x 207 x 140 mm)	Makrolon Type III (floor space: 840 cm2; dimensions 425 x 266 x 155 mm)	IVC GM500 Tecniplast (floor space: 535 cm2; dimensions 391 x 199 x 160 mm)	Makrolon Type III (floor space: 840 cm2; dimensions 425 x 266 x 155 mm)	Type 2 long IVC, Nexgen, Allentown Inc.	IVC GM500 Tecniplast, green line (floor space: 535 cm2; dimensions 391 x 199 x 160 mm)
Bedding material (type, amount per cage, vendor, Cat No)	SAFE Select, Rettenmaier & Söhne, Rosenberg D # D1067P00Z; average 170g per cage	Lignocel® select, ca. 3cm	Aspen, JRS, S-ASPEN_09336, average 140g per cage	Lignocel® select, ca. 3cm	Lignocel Select, JRS; average 100 g per cage	SAFE Select Premium Hygiene bedding, average 165g per cage
Bedding material (cleaning and/or sterilization procedures)	autoclaved	no treatment	autoclaved	no treatment	Autoclaving: 3x pre-vacuum; sterilization: 121°C for 16 minutes	wooden plate, autoclaved at 110 degrees
Enrichment material (type and aviability, vendor, Cat No)	polycarbonate mouse shelters (ZOONLAB® GmbH; Cat. # 3084010); 2 Tissue (Uehlinger AG, Gesichtstücher 100% Zellstoff #2015.10018); Crinkles (SAFE, 100% Zellulose Product # D0725P00Z)	10g of nesting material (Sizzle Nest #SIZNEST00016P) and 1 nestlet	Nagerhölzen, 1, Abedd, NGS E-021, cotton Nestelt, 2 Ancare; NES3600, 1 red plastic house, Zoonlab,3084010	Mouse house (Tecniplast); Polycarbonate red mouse tunnel (Datesand); 10g of nesting material (Sizzle Nest #SIZNEST00016P) and 1 nestlet	Red plastic mouse house: Polycarbonate, ZOONLAB Crinklets: ARBOCEL crinklets natural, JRS Tissues: 100% cellulose, Weita AG	reusable red mouse houses, ARBOCEL crinklets natural, 1 facial tissues
Enrichment material (cleaning and/or sterilization procedures)	Mouse shelters autoclaved (re-used); Tissue no treatment, out-of-the-box	no treatment	washed and autoclaved	Mouse house (Tecniplast) washed; Polycarbonate red mouse tunnel (Datesand) washed; Nesting material no treatment	autoclaving: 3x pre-vacuum; sterilization: 121°C for 16 minutes (together with cages)	mouse house and crinklets are autoclaves at 110°C , facial tissues no treatment, out of the box
Diet (type of diet, vendor, Cat No)	3436 EXF12 M/R Haltung Extrudat, Kliba NAFAG, GAG, Granovit AG, Switzerland	3430 standard diet, Kliba NAFAG, Granovit AG, Switzerland	3432 standard diet, Kliba NAFAG, Granovit AG, Switzerland	3430 standard diet, Kliba NAFAG, Granovit AG, Switzerland	3336 breeding diet, pellets, Kliba NAFAG, Granovit AG, Switzerland,	3436 EXF12 M/R Haltung Extrudat, Kliba NAFAG, GAG, Switzerland
Food (type and means of sterilization)	Extrudat (Extrusionsprozess)	Pellets 12 mm, no treatment	Pellets 12 mm, irradiated	Pellets 12 mm, no treatment	Extrudate (done by Kliba NAFAG), fumigation with H2O2 (closed bags) when introduced into the facility	Extrudat (Extrusionsprozess)
Water (source and/or treatment with chlorine or acids)	chlorinated (0.5ppm Chlorine dioxide) and autoclaved	tap water	autoclaved	tap water	Automated watering system: regular city water --> activated carbon filter; reverse-osmosis; sodium hypochlorite 13.5% (Sigma-Aldrich; target concentration 2.0ppm)	chlorinated (0.5ppm Chlorine dioxide) and autoclaved
Background noise	random noise	random noise	yes; radio	random noise	Radio	no backround noise
Frequency of cage changing	once a week	once a week	once a week	once a week	once a week	once a week
Room cleaning (frequency, type of disinfectant solution)	Weekly wet machine cleaning of hallways with Kohrsolin FF, rooms only in-between studies, otherwise just broomed.	Weekly (after cage changing) hand and surface cleaning with 70% ethanol, mopping with surface cleaner wetrok reodor.	Weekly, surface cleaning with 70% ethanol, mopping with surface cleaner wetrok reodor.	Weekly (after cage changing) hand and surface cleaning with 70% ethanol, mopping with surface cleaner wetrok reodor.	Floor once a week with wet mop with Oxivir	Floor once a week with wet mop with Oxivir
Room temperature (mean)	21.09°C	22°C	22°C	21.8°C	21°C (+/-3)	22°C
Room humidity (mean)	0.317	0.4414	40-60%	0.4132	55-60%	0.45
Other animals present (if so please specify strain)	yes, C57BL/6 (C57 plus genetically modified on C57 background) and NMRI (sentinel animals)	no	yes, mice of the different strains	no	different mouse strains per room	different mouse strains per room (B6/J-Rj, LT-11B6, NRMI)
Housing room conditions, same-sex or mixed-sex (please specify)	mixed sex	same sex (males)	mixed sex	same sex (males)	mixed-sex	mixed-sex
Ventilation system	room ventilation with air filter	room ventilation with air filter	centralized	room ventilation with air filter	air exchange: 12-15x	IVC Tecniplast, green line
Water bottles (plastic or glass)	plastic	plastic	plastic	plastic	Plastic bottles 250ml, Allentown Inc.	plastic
Type of handling	suported tail handling	suported tail handling	tail	tunnel handling	Cage change in changing station (Phantom, Allentown Inc.), suported tail handling	suported tail handling
Personel info (animals are handled by one person or by multiple people	2 persons (mainly Irmgard Amrein, 2 days checked by animal care taker)	multiple animal caretakers	multiple animal caretakers	2 persons (mainly Janja Novak, 2 days checked by animal care taker)	multiple animal caretakers	one animal caretake
